# Supplementary material for: Understanding the complex chromatin dynamics in primary human neutrophils during PMA-induced NET formation
Source: Front Immunol. 2024 Oct 25;15:1445638. doi: 10.3389/fimmu.2024.1445638 (PMC11544126; doi:10.3389/fimmu.2024.1445638)
Supplement: Supplementary file 2 [file Table1.xlsx]

## Sheet: Table 1
Supplementary Table 1 - Donor Information
Donor	Donor ID#	Visit Date	Consent Date	DOB	Age at Visit	Gender	Ethnicity	Race	Active infections	Blood Collection Time (24hr. Clock)	Approx. Blood Volume (mL)	# of Tubes Collected	Height	Weight	Anti-inflammatory drug w/in 24-hours of collection?	H/W BMI
D32	33297	2023-06-01	2023-06-01	1996-10-01	26	F	Caucasian	Hispanic	Negative	08:48:00	180	18	4'11"	105	No	21.2
D35	33311	2023-07-19	2023-07-19	1984-04-01	39	F	Caucasian	Non-Hispanic	Negative	08:45:00	180	18	5'10"	152	No	21.8
D39	33313	2023-08-17	2023-08-17	1996-08-01	27	F	Caucasian	Non-Hispanic	Negative	08:51:00	180	18	5'04"	130	No	24
D47	33320	2023-09-26	2023-09-26	1990-10-01	32	F	Non-Hispanic or Latino	Asian	Negative	08:36:00	180	18	5'05"	170	No	28.3
D58	33368	2023-12-11	2023-12-11	1998-08-01	25	F	Non-Hispanic or Latino	White	Negative	08:45:00	180	18	5'04	145	No	24.9
D61	33370	2024-01-16	2024-01-16	1988-12-01	35	F	Non-Hispanic or Latino	White	Negative	08:45:00	180	18	5'09"	145	No	21.4
D71	93319	2024-03-12	2024-03-12	1994-04-01	29	M	Black or African American	Non-Hispanic or Latino	Negative	08:45:00	180	18	6'01"	200	No	26.4
D73	93323	2024-04-02	2024-04-02	1988-12-01	36	M	Non-Hispanic or Latino	White	Negative	08:10:00	200	20	5'10"	155	No	22.2
D74	93324	2024-04-09	2024-04-09	1993-09-01	30	F	Hispanic or Latino	White	Negative	08:35:00	180	18	5'02"	127	No	23.2
D75	93325	2024-04-23	2024-04-23	1991-03-01	33	M	Non-Hispanic or Latino	Black or African American	Negative	08:30:00	180	18	5"04	140	No	24

## Sheet: Table 2
Supplementary Table 2 - Immunocytochemistry Antibodies
Target	Supplier	Catalogue Number
H3.1	Volition	ABV0003
Cell membrane	ThermoFisher	C10045
H3R8cit	Abcam	ab232939
MPO	Abcam	ab221847
Neutrophil Elastase	ThermoFisher	MA5-32548
Nucleosome	Volition	ABV0002
Mouse-488	Invitrogen	A11001
Rabbit-680	Invitrogen	A21109

## Sheet: Table 3
Supplementary Table 3 - Illumina Sequencing Statistics and Samples
Donor	Sample_ID	Sample_Replicate	Condition	Timepoint	replicate	Unique_reads	Mapping_perc	Duplicated_reads	Dup_perc	Mapped_reads	Reads (M)	Average_frag_length	chrM_perc	FRiP	annotation_Intergenic	annotation_TTS	annotation_Unassigned	annotation_exon	annotation_intron	annotation_promoter_TSS	peaks
D32	32_T0_untreated_unfixed	32_T0_untreated_unfixed_REP1	untreated_unfixed	0	1	17395678	99.9437	1787024	10.2728	14230268	14.2303	194.6	0.0193127	0.0451851	2338	241	18	1136	3037	6390	13160
D32	32_T0_untreated_unfixed	32_T0_untreated_unfixed_REP2	untreated_unfixed	0	2	27718649	99.9321	3144189	11.3432	22415744	22.4157	192.1	0.0191859	0.0754474	5804	577	25	2410	7893	8868	25577
D35	35_T0_untreated	35_T0_untreated_REP1	untreated	0	1	18121571	99.9561	4277641	23.6052	12707188	12.7072	127.8	0.0882619	0.0564154	15	1084	2010	164	380	3635	7288
D35	35_T0_untreated	35_T0_untreated_REP2	untreated	0	2	25887931	99.9381	7849473	30.321	16438870	16.4389	137.4	0.111598	0.0838898	16	1669	3056	249	605	4930	10525
D35	35_T0_untreated	35_T0_untreated_REP3	untreated	0	3	28248854	99.9302	8444440	29.893	18217532	18.2175	147.2	0.0872966	0.0615069	17	1337	2456	201	531	4199	8741
D39	39_T0_untreated	39_T0_untreated_REP1	untreated	0	1	73435105	99.7338	19754497	26.9006	80676970	80.677	193.1	0.132701	0.0567865	3679	415	40	963	6230	5871	17198
D39	39_T0_untreated	39_T0_untreated_REP2	untreated	0	2	48595896	99.8116	11814524	24.3118	48258800	48.2588	206.1	0.112012	0.0481471	2422	277	36	657	3903	4625	11920
D47	47_T0_untreated	47_T0_untreated_REP1	untreated	0	1	22037512	99.8725	4660815	21.1495	65787288	65.7873	219.2	0.160674	0.0313846	773	118	13	274	1449	2310	4937
D47	47_T0_untreated	47_T0_untreated_REP2	untreated	0	2	63242375	99.7543	16638588	26.3092	53515276	53.5153	202.5	0.13579	0.0457126	2125	290	39	633	3822	4611	11520
D58	58_T0_untreated	58_T0_untreated_REP1	untreated	0	1	70321658	99.7449	14370880	20.4359	47608758	47.6088	189.5	0.0636193	0.0326882	2199	292	47	655	3847	4759	11799
D58	58_T0_untreated	58_T0_untreated_REP2	untreated	0	2	48862780	99.8018	10695723	21.8893	49121894	49.1219	190.8	0.0941829	0.0323804	1573	200	33	477	2867	3866	9016
D71	71_T0_untreated	71_T0_untreated_REP1	untreated	0	1	31576685	99.9598	19655737	62.2476	9079520	9.07952	236.5	0.317654	0.0273355	482	10	1161	67	164	895	2779
D71	71_T0_untreated	71_T0_untreated_REP2	untreated	0	2	66225984	99.9536	40229691	60.7461	21344242	21.3442	246	0.254602	0.0316509	947	22	1993	132	320	1755	5169
D73	73_T0_untreated	73_T0_untreated_REP1	untreated	0	1	24368283	99.9712	3423488	14.049	18724548	18.7245	180.8	0.0805305	0.05274	1788	251	23	560	3137	4368	10127
D73	73_T0_untreated	73_T0_untreated_REP2	untreated	0	2	36611290	99.9495	6441447	17.5942	26958800	26.9588	194.1	0.088416	0.0553933	2213	324	28	704	4040	4800	12109
D47	47_T30_PMA	47_T30_PMA_REP1	PMA	30	1	99333634	99.8737	15221261	15.3234	66198456	66.1985	186.7	0.0552117	0.0880965	7385	871	63	2376	12479	9350	32524
D47	47_T30_PMA	47_T30_PMA_REP2	PMA	30	2	90308898	99.8021	15368848	17.0181	73045262	73.0453	193.1	0.0475161	0.0837513	6040	743	55	1965	9873	8989	27665
D47	47_T60_PMA	47_T60_PMA_REP1	PMA	60	1	46741183	99.7605	10246445	21.9217	113782898	113.783	221.2	0.155605	0.0800061	2793	433	33	1104	5268	7164	16795
D47	47_T60_PMA	47_T60_PMA_REP2	PMA	60	2	75321191	99.8369	16327330	21.6769	178522318	178.522	226.3	0.134671	0.0805773	4206	605	49	1514	7635	8091	22100
D47	47_T90_PMA	47_T90_PMA_REP1	PMA	90	1	66347888	99.7693	8179941	12.3289	96880652	96.8807	194.8	0.0129057	0.033544	2469	371	54	1043	4105	6825	14867
D47	47_T90_PMA	47_T90_PMA_REP2	PMA	90	2	78141894	99.7938	17449288	22.3303	73605960	73.606	238	0.13778	0.0691485	3890	545	39	1324	7329	6696	19823
D74	74_T30_PMA	74_T30_PMA_REP1	PMA	30	1	20764783	99.9355	4504698	21.6939	13338444	13.3384	230.9	0.180647	0.053764	736	133	15	329	1252	3512	5977
D74	74_T30_PMA	74_T30_PMA_REP2	PMA	30	2	22527859	99.952	5223685	23.1877	13978750	13.9787	242.3	0.199686	0.0565802	761	143	16	329	1353	3573	6175
D74	74_T60_PMA	74_T60_PMA_REP1	PMA	60	1	18940556	99.937	3316315	17.5091	13250934	13.2509	216.3	0.118257	0.0633828	911	158	17	394	1540	4154	7174
D74	74_T60_PMA	74_T60_PMA_REP2	PMA	60	2	21001484	99.9567	4067717	19.3687	14188682	14.1887	219.4	0.152232	0.0669316	969	153	17	418	1737	4272	7566
D74	74_T90_PMA	74_T90_PMA_REP1	PMA	90	1	34712487	99.9556	5923440	17.0643	25520390	25.5204	196.6	0.0745366	0.0716221	1801	279	23	744	3164	6071	12082
D74	74_T90_PMA	74_T90_PMA_REP2	PMA	90	2	24268842	99.9392	3740202	15.4115	17960448	17.9604	206.2	0.0810162	0.0624227	1224	202	21	502	2116	4968	9033
D75	75_T30_PMA	75_T30_PMA_REP1	PMA	30	1	13365388	99.9341	5239331	39.2007	7153856	7.15386	250.5	0.125727	0.038057	12	349	79	196	675	2191	3502
D75	75_T30_PMA	75_T30_PMA_REP2	PMA	30	2	17942383	99.9362	7072653	39.4187	9702296	9.7023	247.9	0.117264	0.0449585	12	580	132	303	1059	3120	5206
D75	75_T60_PMA	75_T60_PMA_REP1	PMA	60	1	17826478	99.9407	6299319	35.3369	10675592	10.6756	234.2	0.0600034	0.0380087	17	609	117	320	1063	3406	5532
D75	75_T60_PMA	75_T60_PMA_REP2	PMA	60	2	270331008	99.94	107694149	39.8379	155188012	155.188	241.9	0.0589995	0.0977422	100	18030	1510	3909	26967	9484	60000
D75	75_T90_PMA	75_T90_PMA_REP1	PMA	90	1	13030611	99.945	4609002	35.3706	8019524	8.01952	231.3	0.0147852	0.00644228	14	71	13	38	113	785	1034
D75	75_T90_PMA	75_T90_PMA_REP2	PMA	90	2	13910852	99.9447	4986684	35.8474	8495344	8.49534	235.3	0.0158107	0.00690649	18	87	15	44	112	853	1129
D47	47_T30_DMSO	47_T30_DMSO_REP1	DMSO	30	1	159733703	99.6749	105888956	66.2909	38747672	38.7477	248.3	0.630308	0.074695	4886	507	25	1307	7960	6082	20767
D47	47_T30_DMSO	47_T30_DMSO_REP2	DMSO	30	2	105788825	99.7777	69897854	66.073	34518206	34.5182	234.4	0.647902	0.0613624	2740	354	18	862	4987	4942	13903
D47	47_T60_DMSO	47_T60_DMSO_REP1	DMSO	60	1	227871721	99.8018	164817672	72.3291	29438464	29.4385	248.8	0.701975	0.12804	5601	732	25	1908	10938	8006	27210
D47	47_T60_DMSO	47_T60_DMSO_REP2	DMSO	60	2	202283553	99.7139	143561518	70.9704	103007960	103.008	252.8	0.688496	0.117895	5239	687	24	1818	10069	7738	25575
D47	47_T90_DMSO	47_T90_DMSO_REP1	DMSO	90	1	91404855	99.8218	23407767	25.6089	55703340	55.7033	285.8	0.0141802	0.00370994	416	24	47	53	350	493	1383
D47	47_T90_DMSO	47_T90_DMSO_REP2	DMSO	90	2	147338583	99.7141	42167739	28.6196	51990282	51.9903	290.9	0.0120435	0.00467787	842	51	60	105	764	852	2674
D74	74_T30_DMSO	74_T30_DMSO_REP1	DMSO	30	1	17056690	99.9611	5618090	32.9378	8436728	8.43673	229.1	0.363678	0.0165989	356	42	13	108	631	800	1950
D74	74_T30_DMSO	74_T30_DMSO_REP2	DMSO	30	2	31494828	99.9478	13229530	42.0054	13547536	13.5475	230.4	0.433745	0.0189838	557	68	16	148	935	1248	2972
D74	74_T60_DMSO	74_T60_DMSO_REP1	DMSO	60	1	15179021	99.9468	3886593	25.605	8856166	8.85617	223.2	0.252473	0.00707564	183	27	14	51	332	414	1021
D74	74_T60_DMSO	74_T60_DMSO_REP2	DMSO	60	2	17042279	99.9621	4337226	25.4498	10036046	10.036	230.1	0.244561	0.0082405	233	26	13	74	401	503	1250
D74	74_T90_DMSO	74_T90_DMSO_REP1	DMSO	90	1	18345833	99.9488	4049404	22.0726	11450612	11.4506	237.3	0.195239	0.0021708	41	2	16	9	42	72	182
D74	74_T90_DMSO	74_T90_DMSO_REP2	DMSO	90	2	23429280	99.9657	5252043	22.4166	15070178	15.0702	218	0.184279	0.00342743	120	16	20	38	204	240	638
D75	75_T30_DMSO	75_T30_DMSO_REP1	DMSO	30	1	15180035	99.903	6624426	43.6391	6707138	6.70714	270.2	0.290999	0.0206054	9	204	28	88	428	765	1522
D75	75_T30_DMSO	75_T30_DMSO_REP2	DMSO	30	2	7597151	99.8967	3231736	42.5388	3177238	3.17724	275.5	0.317926	0.0127025	9	44	8	19	89	157	326
D75	75_T60_DMSO	75_T60_DMSO_REP1	DMSO	60	1	17785204	99.9134	7305204	41.0746	8782200	8.7822	286.6	0.192596	0.00867732	13	82	17	38	140	315	605
D75	75_T60_DMSO	75_T60_DMSO_REP2	DMSO	60	2	15484032	99.9193	6151100	39.7254	8065582	8.06558	270.6	0.147371	0.0115017	10	153	32	66	297	553	1111
D75	75_T90_DMSO	75_T90_DMSO_REP1	DMSO	90	1	19000838	99.9295	7266361	38.2423	10472468	10.4725	239.7	0.112096	0.0210405	18	356	63	177	701	1812	3127
D75	75_T90_DMSO	75_T90_DMSO_REP2	DMSO	90	2	301009122	99.9263	129430501	42.9989	161198572	161.199	247.5	0.125256	0.0572343	115	6695	747	1924	11175	7424	28080

## Sheet: Table 4
Supplementary Table 4 - Top 1000 Differential Accessible Regions
Interval	Chr	Start	End	Length	Gene	baseMean	log2FoldChange	lfcSE	stat	pvalue	padj
Interval_224496	chr3	129916299	129917657	1359	TMCC1-DT	249.595	2.97589	0.214425	13.8785	8.55541e-44	3.21615e-39	500
Interval_82343	chr12	107092043	107094203	2161	LOC124903009	272.527	-1.97505	0.170169	-11.6064	3.82262e-31	7.185e-27
Interval_4703	chr1	39798988	39800100	1113	LOC101929536	230.766	-1.95077	0.181097	-10.772	4.66914e-27	5.85074e-23
Interval_29668	chr1	234656974	234657805	832	LOC124904554	252.196	-2.63744	0.25377	-10.393	2.66697e-25	2.50642e-21
Interval_637	chr1	6025985	6027073	1089	KCNAB2	326.742	-2.66461	0.257148	-10.3622	3.68522e-25	2.7707e-21
Interval_224296	chr3	128725604	128728017	2414	RAB7A	559.185	-1.91207	0.186562	-10.249	1.19549e-24	6.88434e-21
Interval_131796	chr17	18260246	18261390	1145	MIEF2	149.208	-2.27012	0.221642	-10.2423	1.28193e-24	6.88434e-21
Interval_37184	chr10	43407336	43409942	2607	HNRNPF	456.441	-2.13457	0.210166	-10.1566	3.09717e-24	1.45536e-20
Interval_24367	chr1	198638702	198639519	818	LOC124904478	213.796	2.004	0.203041	9.86993	5.6206e-23	2.34766e-19
Interval_195511	chr20	49280952	49281797	846	SNORD12	315.43	1.71462	0.173998	9.85424	6.5712e-23	2.47025e-19
Interval_112674	chr15	41620994	41622282	1289	LOC105370791	103.416	-2.48533	0.252884	-9.82797	8.53249e-23	2.91594e-19
Interval_156520	chr2	10311553	10313152	1600	HPCAL1	152.783	-2.82279	0.288789	-9.77455	1.44796e-22	4.53597e-19
Interval_18668	chr1	161505160	161507203	2044	FCGR2A	1005.09	1.39484	0.143288	9.73453	2.14812e-22	7.83527e-19
Interval_179716	chr2	174522588	174523105	518	LOC124906096	104.238	2.70333	0.278874	9.69375	3.20537e-22	9.26895e-19
Interval_105533	chr14	71398525	71399597	1073	SNORD56B	408.56	1.72825	0.179661	9.61948	6.61661e-22	1.77665e-18
Interval_106324	chr14	77075862	77077072	1211	LINC02289	269.778	2.15069	0.224273	9.58961	8.84218e-22	2.21597e-18
Interval_261967	chr5	1469994	1470440	447	LOC124901162	61.5429	-5.11279	0.54415	-9.39591	5.67239e-21	1.33273e-17
Interval_84116	chr12	122646586	122647501	916	LOC124903124	295.805	-2.40807	0.260176	-9.25552	2.13193e-20	4.71431e-17
Interval_21367	chr1	180391352	180392424	1073	LOC105371637	262.972	2.15169	0.23493	9.15884	5.24579e-20	1.09556e-16
Interval_102744	chr14	51883808	51885234	1427	GNG2	539.274	1.2539	0.137773	9.10117	8.9364e-20	1.76809e-16
Interval_41354	chr10	73926081	73926931	851	C10orf55	207.733	-2.87955	0.317251	-9.07657	1.12049e-19	2.10608e-16
Interval_123678	chr16	28163275	28164651	1377	LOC124900376	364.939	1.79681	0.198731	9.04143	1.54634e-19	2.7681e-16
Interval_49606	chr11	809094	810411	1318	RPLP2	243.497	-1.82841	0.204566	-8.93798	3.96361e-19	6.77272e-16
Interval_224305	chr3	128750932	128752208	1277	MARK2P8	107.723	-3.19352	0.359558	-8.88178	6.57966e-19	1.0754e-15
Interval_639	chr1	6030269	6030905	637	KCNAB2	132.47	-2.16664	0.244512	-8.86108	7.92395e-19	1.24115e-15
Interval_149113	chr19	2616709	2617388	680	MIR7850	166.741	-2.69263	0.305272	-8.82045	1.14003e-18	1.71424e-15
Interval_268818	chr5	56440624	56442209	1586	LINC01948	148.179	1.62421	0.186379	8.71455	2.91911e-18	4.22059e-15
Interval_112681	chr15	41659909	41662189	2281	MGA	453.965	-1.84131	0.213183	-8.63726	5.75752e-18	8.01618e-15
Interval_224297	chr3	128732892	128733848	957	RAB7A	111.389	-2.74407	0.319862	-8.57892	9.5765e-18	1.28571e-14
Interval_233119	chr3	185936968	185938470	1503	TRA2B	345.488	-1.5515	0.182527	-8.50012	1.8939e-17	2.45502e-14
Interval_198654	chr21	21716791	21718768	1978	LINC00317	138.229	2.18258	0.257619	8.47212	2.40972e-17	3.01953e-14
Interval_149739	chr19	8320984	8322194	1211	RPS28	141.5	-2.05175	0.243979	-8.40951	4.11731e-17	4.99284e-14
Interval_149987	chr19	10653420	10654713	1294	ILF3-DT	416.246	-1.95441	0.234167	-8.34625	7.04663e-17	8.27803e-14
Interval_50856	chr11	9001629	9002215	587	NRIP3	105.342	-2.74665	0.329479	-8.33634	7.66269e-17	8.72897e-14
Interval_268814	chr5	56414986	56416139	1154	HMGN1P17	263.01	1.51637	0.185206	8.18751	2.66689e-16	2.94864e-13
Interval_165281	chr2	70018536	70019996	1461	RN7SL470P	796.178	1.27996	0.156606	8.17311	3.00539e-16	3.84637e-13
Interval_227426	chr3	149447651	149448859	1209	RPL32P8	208.554	1.46829	0.180853	8.11872	4.71138e-16	5.06029e-13
Interval_17463	chr1	153565511	153567262	1752	S100A2	245.272	-1.99587	0.249387	-8.0031	1.21325e-15	1.2669e-12
Interval_26587	chr1	212558358	212559574	1217	LINC01740	146.369	-1.98718	0.248935	-7.98274	1.43116e-15	1.45406e-12
Interval_164361	chr2	64212191	64213744	1554	LINC00309	609.158	1.47831	0.185951	7.94999	1.86532e-15	1.82958e-12
Interval_24377	chr1	198664011	198664824	814	PEBP1P3	348.724	1.58579	0.199525	7.94783	1.89811e-15	1.82958e-12
Interval_200545	chr21	37366340	37367159	820	LOC124905019	191.631	-1.73691	0.219959	-7.89653	2.86769e-15	2.69505e-12
Interval_14665	chr1	109619153	109620178	1026	AMPD2	456.607	1.45812	0.185657	7.85387	4.03404e-15	4.26497e-12
Interval_80652	chr12	94675753	94677159	1407	TMCC3	418.86	1.65212	0.210367	7.85351	4.04554e-15	3.70927e-12
Interval_148404	chr18	77114123	77115637	1515	MBP	428.533	-2.60792	0.332347	-7.84696	4.26237e-15	3.81502e-12
Interval_149463	chr19	5719404	5720822	1419	LONP1	318.099	-1.94215	0.248532	-7.81448	5.51907e-15	4.82495e-12
Interval_121250	chr16	4538269	4539230	962	CDIP1	143.696	-2.24597	0.288567	-7.78318	7.07227e-15	6.04229e-12
Interval_183146	chr2	196268009	196269247	1239	HECW2-AS1	184.957	1.7425	0.224112	7.7751	7.53875e-15	6.2977e-12
Interval_21275	chr1	179881847	179884129	2283	TOR1AIP1	681.627	-1.56422	0.201929	-7.74642	9.45204e-15	7.72437e-12
Interval_8537	chr1	66331950	66332587	638	PDE4B	368.276	1.34135	0.173395	7.73581	1.02745e-14	1.05567e-11
Interval_65620	chr11	121417043	121419275	2233	SORL1	538.364	1.21407	0.157834	7.69208	1.44767e-14	1.42712e-11
Interval_149117	chr19	2627313	2628211	899	MIR7850	268.118	-3.53814	0.460905	-7.67652	1.63472e-14	1.30749e-11
Interval_628	chr1	5991987	5993419	1433	KCNAB2	287.438	-1.5124	0.197359	-7.66321	1.81339e-14	1.42019e-11
Interval_123679	chr16	28165543	28166087	545	LOC124900376	134.631	2.39994	0.313863	7.64647	2.06573e-14	1.58479e-11
Interval_71884	chr12	31758299	31758777	479	LOC105369724	69.7996	-3.23981	0.424557	-7.63104	2.32871e-14	1.75082e-11
Interval_224301	chr3	128741770	128742798	1029	MARK2P8	93.3298	-2.97619	0.390695	-7.61768	2.58271e-14	1.8588e-11
Interval_231860	chr3	177614575	177616083	1509	LOC124900562	182.331	1.44417	0.189599	7.61696	2.59721e-14	1.8588e-11
Interval_234894	chr3	197959675	197960856	1182	LMLN	265.594	-1.28259	0.168412	-7.6158	2.62067e-14	1.8588e-11
Interval_128413	chr16	81006393	81008016	1624	CENPN	457.834	-1.3378	0.175986	-7.60175	2.92144e-14	2.03376e-11
Interval_3914	chr1	33334845	33335447	603	RN7SKP16	178.243	1.44289	0.19033	7.58099	3.42941e-14	2.34397e-11
Interval_154806	chr19	56119920	56122148	2229	LOC124904772	302.342	-1.63233	0.215458	-7.57609	3.56115e-14	2.39055e-11
Interval_282740	chr5	147803201	147803515	315	JAKMIP2	61.0928	-3.14327	0.418651	-7.50809	5.99954e-14	3.95675e-11
Interval_17429	chr1	153357154	153358578	1425	S100A9	374.823	1.22491	0.164068	7.46589	8.27404e-14	5.36272e-11
Interval_244766	chr4	75672524	75674096	1573	CDKL2	285.89	-1.15698	0.155202	-7.45468	9.00886e-14	5.6796e-11
Interval_638	chr1	6027568	6028795	1228	KCNAB2	377.239	-1.65637	0.222217	-7.45386	9.06513e-14	5.6796e-11
Interval_123675	chr16	28140815	28142467	1653	TPRKBP2	1486.6	1.33415	0.179309	7.44053	1.00282e-13	8.50647e-11
Interval_121052	chr16	3023856	3024555	700	HCFC1R1	220.472	-1.66102	0.223928	-7.41766	1.19209e-13	7.34641e-11
Interval_84138	chr12	122743975	122744627	653	DENR	277.379	-2.10908	0.28443	-7.4151	1.21536e-13	7.36901e-11
Interval_148967	chr19	1275304	1276267	964	FAM174C	200.213	-2.43698	0.328874	-7.41008	1.26225e-13	7.53182e-11
Interval_171113	chr2	118016716	118017354	639	RN7SL111P	122.594	-2.50162	0.337841	-7.40473	1.31421e-13	7.71935e-11
Interval_48765	chr10	128054055	128054904	850	PTPRE	308.734	1.45145	0.196266	7.39531	1.41078e-13	1.14352e-10
Interval_273094	chr5	86420455	86421672	1218	LOC105379064	78.4915	2.78299	0.376361	7.39446	1.41983e-13	8.2114e-11
Interval_98999	chr14	23300816	23302497	1682	PPP1R3E	608.489	-1.70671	0.231828	-7.36196	1.81231e-13	1.03225e-10
Interval_189399	chr2	240560067	240561922	1856	ANKMY1	386.432	-1.39872	0.190398	-7.34627	2.03818e-13	1.14357e-10
Interval_719	chr1	6600565	6601893	1329	KLHL21	409.227	-1.38416	0.188683	-7.33587	2.20287e-13	1.2178e-10
Interval_116862	chr15	72473255	72475560	2306	ARIH1	414.364	-1.30888	0.179128	-7.30695	2.73271e-13	1.47692e-10
Interval_134747	chr17	48830651	48831909	1259	CALCOCO2	174.112	-1.28405	0.17575	-7.3061	2.75018e-13	1.47692e-10
Interval_117213	chr15	75130768	75131776	1009	LOC124903530	253.748	1.42658	0.198817	7.17534	7.21265e-13	3.81884e-10
Interval_153346	chr19	43463042	43464263	1222	LYPD3	262.22	-1.58875	0.221607	-7.16923	7.54195e-13	3.93774e-10
Interval_2150	chr1	19081034	19082441	1408	LOC105376815	112.004	-2.77669	0.387827	-7.15963	8.08973e-13	4.16588e-10
Interval_123842	chr16	29815859	29817029	1171	PAGR1	264.662	-1.41171	0.197489	-7.14831	8.78531e-13	4.46294e-10
Interval_149147	chr19	2840809	2841696	888	ZNF555	177.537	-2.15884	0.303965	-7.10228	1.22716e-12	6.15087e-10
Interval_237291	chr4	17576723	17577842	1120	LAP3	246.712	-1.17232	0.165245	-7.09444	1.29879e-12	6.42425e-10
Interval_152475	chr19	35436101	35437367	1267	LOC101927522	213.226	1.58077	0.222995	7.08882	1.35263e-12	6.60367e-10
Interval_129695	chr17	409779	410642	864	C17orf97	328.783	-1.25088	0.176744	-7.07734	1.46942e-12	7.08187e-10
Interval_123840	chr16	29807368	29808258	891	MAZ	159.655	-2.3892	0.338643	-7.05521	1.72345e-12	8.201e-10
Interval_123575	chr16	27299761	27300390	630	NSMCE1-DT	154.577	1.37085	0.194663	7.04221	1.8922e-12	1.19412e-09
Interval_167713	chr2	88599962	88600474	513	EIF2AK3	80.5997	-3.97314	0.564772	-7.03494	1.99343e-12	9.36713e-10
Interval_214102	chr3	52056669	52057786	1118	DUSP7	220.344	-1.69768	0.241692	-7.02416	2.1536e-12	9.99482e-10
Interval_74426	chr12	53005849	53007182	1334	EIF4B	422.456	-1.40323	0.200141	-7.01118	2.36315e-12	1.08336e-09
Interval_120862	chr16	1308584	1309841	1258	UBE2I	112.255	-2.21715	0.319303	-6.94372	3.8192e-12	1.72978e-09
Interval_70946	chr12	25051431	25053155	1725	IRAG2	511.859	1.31117	0.189253	6.92814	4.26409e-12	1.90828e-09
Interval_233911	chr3	190628790	190629523	734	GCNT1P3	62.8844	1.70134	0.245644	6.92605	4.32741e-12	2.54584e-09
Interval_975	chr1	8873363	8874213	851	ENO1	142.907	-1.714	0.247769	-6.91776	4.58834e-12	2.02923e-09
Interval_16965	chr1	150281378	150282741	1364	LOC124904414	93.046	-2.43669	0.352787	-6.90698	4.95083e-12	2.16409e-09
Interval_245978	chr4	83022587	83023742	1156	LIN54	110.5	-2.10208	0.304435	-6.90486	5.02542e-12	2.17144e-09
Interval_227986	chr3	152402816	152404577	1762	TMEM14EP	278.346	1.53326	0.222169	6.90133	5.15166e-12	2.20069e-09
Interval_131907	chr17	19377470	19378712	1243	B9D1	527.352	-1.34706	0.195654	-6.88489	5.78303e-12	2.44265e-09
Interval_153650	chr19	45691782	45693515	1734	QPCTL	567.873	-1.4182	0.206065	-6.88232	5.88871e-12	2.45965e-09
Interval_109719	chr14	102351101	102352520	1420	LOC124903427	149.614	1.40553	0.204967	6.85733	7.01578e-12	3.84813e-09
Interval_28465	chr1	226674794	226675902	1109	ITPKB-IT1	307.532	1.30942	0.190987	6.85608	7.07746e-12	2.92369e-09
Interval_273677	chr5	89716483	89717438	956	LINC02161	89.3649	2.17252	0.31743	6.8441	7.69557e-12	3.14448e-09
Interval_718	chr1	6599266	6599993	728	KLHL21	142.325	-2.29767	0.335964	-6.83903	7.97301e-12	3.22281e-09
Interval_20741	chr1	176263539	176264698	1160	LOC100129734	75.1971	2.29003	0.33534	6.82899	8.55151e-12	3.41988e-09
Interval_41386	chr10	74150291	74151649	1359	AP3M1	312.932	-1.25487	0.183947	-6.8219	8.98429e-12	3.55513e-09
Interval_74151	chr12	51238206	51239440	1235	DAZAP2	249.757	-1.39475	0.204611	-6.81662	9.32044e-12	3.64973e-09
Interval_41389	chr10	74176038	74177385	1348	ADK	304.118	-1.62453	0.238612	-6.80826	9.87879e-12	3.82849e-09
Interval_273569	chr5	89302727	89303612	886	LOC105379074	170.482	1.80261	0.265034	6.80143	1.03589e-11	3.97357e-09
Interval_149142	chr19	2785155	2785820	666	THOP1	103.756	-1.89975	0.279486	-6.79728	1.0661e-11	4.03955e-09
Interval_5561	chr1	46246738	46248188	1451	RAD54L	159.36	-1.61484	0.237611	-6.79614	1.07458e-11	4.03955e-09
Interval_197123	chr20	62739616	62740987	1372	NTSR1	141.294	-2.31819	0.341545	-6.78736	1.14203e-11	4.25063e-09
Interval_195028	chr20	45791640	45793225	1586	DNTTIP1	375.706	1.23708	0.182876	6.76459	1.3369e-11	6.72601e-09
Interval_214723	chr3	57555424	57557430	2007	PDE12	205.991	-1.36124	0.20142	-6.75823	1.39684e-11	5.14805e-09
Interval_193192	chr20	32078495	32079430	936	HCK	81.3829	2.21279	0.327554	6.75549	1.4235e-11	5.19536e-09
Interval_249325	chr4	104339374	104340128	755	LOC105377350	44.2937	2.50598	0.371423	6.74697	1.50965e-11	5.45681e-09
Interval_39178	chr10	58349836	58351371	1536	UBE2D1	228.099	1.1538	0.171047	6.74551	1.52486e-11	5.4593e-09
Interval_153675	chr19	45972006	45972414	409	NOVA2	15.6991	-7.11793	1.05562	-6.74291	1.5525e-11	5.50581e-09
Interval_149701	chr19	7943363	7944437	1075	TIMM44	445.81	-1.53178	0.227305	-6.73889	1.59604e-11	5.60733e-09
Interval_120952	chr16	2214731	2215505	775	PGP	254.024	-1.81689	0.270057	-6.72779	1.72257e-11	5.99583e-09
Interval_48334	chr10	124717985	124719813	1829	FAM53B-AS1	389.07	-1.44648	0.215607	-6.70885	1.96165e-11	6.72673e-09
Interval_128877	chr16	84599427	84600191	765	COTL1	170.86	1.3742	0.204849	6.70835	1.96835e-11	6.72673e-09
Interval_108123	chr14	91060305	91061656	1352	RPS6KA5	771.699	-1.04426	0.156046	-6.692	2.20147e-11	7.45565e-09
Interval_28694	chr1	228108669	228109857	1189	MRPL55	230.88	-1.43442	0.215101	-6.66861	2.58237e-11	8.66754e-09
Interval_218605	chr3	86232867	86234037	1171	RNU6-1129P	51.3763	2.13247	0.320735	6.6487	2.95692e-11	9.76645e-09
Interval_121300	chr16	4957695	4958660	966	SEC14L5	123.105	-1.85316	0.278736	-6.64846	2.96173e-11	9.76645e-09
Interval_58612	chr11	71786511	71787775	1265	FAM86C1P	348.613	-1.30898	0.196978	-6.64529	3.02627e-11	9.89248e-09
Interval_87803	chr13	36345178	36347056	1879	SPART	448.785	-1.17795	0.178051	-6.61579	3.69568e-11	1.19766e-08
Interval_90576	chr13	55354945	55356020	1076	MIR5007	59.6259	2.63819	0.398986	6.61223	3.78583e-11	1.20765e-08
Interval_138003	chr17	75260670	75262357	1688	MRPS7	203.024	-1.59069	0.240606	-6.61116	3.81323e-11	1.20765e-08
Interval_43241	chr10	88106408	88106756	349	LOC105378415	90.3981	1.78989	0.270753	6.61078	3.8229e-11	1.20765e-08
Interval_121287	chr16	4846455	4848552	2098	UBN1	277.06	-1.67991	0.254293	-6.60618	3.94369e-11	1.23543e-08
Interval_139558	chr18	2636376	2637563	1188	RNU6-340P	290.821	1.24747	0.188884	6.6044	3.99133e-11	1.24002e-08
Interval_130656	chr17	8118273	8119172	900	ALOXE3	42.8809	-4.0681	0.61658	-6.59784	4.17188e-11	1.28211e-08
Interval_213362	chr3	46162949	46163464	516	LOC105377067	22.2129	-4.57835	0.694002	-6.59702	4.19504e-11	1.28211e-08
Interval_22223	chr1	185328010	185329626	1617	GS1-279B7.1	581.36	-1.45946	0.222037	-6.57303	4.93017e-11	1.49464e-08
Interval_865	chr1	7960894	7962183	1290	PARK7	372.658	-1.16927	0.177981	-6.56964	5.04363e-11	1.5168e-08
Interval_105515	chr14	71324612	71325200	589	SIPA1L1	116.545	1.86119	0.283602	6.56268	5.28483e-11	1.57672e-08
Interval_164986	chr2	68371237	68371783	547	LOC101927723	144.632	-1.4798	0.225527	-6.56155	5.32522e-11	5.6687e-08
Interval_164346	chr2	64114034	64114901	868	PELI1	82.4387	1.72635	0.26312	6.56109	5.34168e-11	1.58114e-08
Interval_259012	chr4	170478127	170479448	1322	HSP90AA6P	53.7082	2.29423	0.350644	6.54289	6.03398e-11	1.7721e-08
Interval_200054	chr21	33641401	33642653	1253	CRYZL1	700.728	-1.06557	0.162944	-6.53945	6.17438e-11	1.79021e-08
Interval_148926	chr19	1062801	1063390	590	ARHGAP45	190.487	-2.05102	0.313657	-6.53905	6.19089e-11	1.79021e-08
Interval_129236	chr16	87388067	87388994	928	MAP1LC3B	424.234	-1.64875	0.25324	-6.51065	7.48287e-11	2.1313e-08
Interval_193824	chr20	37177931	37179651	1721	RPN2	270.313	-1.13964	0.175043	-6.51063	7.48383e-11	2.1313e-08
Interval_2827	chr1	24642493	24643740	1248	SRRM1	432.024	-1.39519	0.214338	-6.50933	7.54872e-11	2.13362e-08
Interval_29658	chr1	234612363	234613874	1512	IRF2BP2	366.676	-1.31742	0.202499	-6.50582	7.72724e-11	2.16778e-08
Interval_213547	chr3	47380277	47381893	1617	PTPN23	280.164	-1.60674	0.247088	-6.50271	7.8886e-11	2.19234e-08
Interval_120880	chr16	1458244	1459195	952	CLCN7	26.7946	-4.11636	0.633102	-6.5019	7.93143e-11	2.19234e-08
Interval_104866	chr14	67343104	67344618	1515	ATP6V1D	61.888	-2.6286	0.404353	-6.50076	7.99135e-11	2.19278e-08
Interval_179717	chr2	174524412	174525476	1065	LOC124906096	155.64	1.46902	0.226727	6.47926	9.21705e-11	2.51078e-08
Interval_199515	chr21	29190381	29191716	1336	LINC00189	264.503	1.50789	0.232872	6.4752	9.46881e-11	2.5608e-08
Interval_86625	chr13	27620154	27622261	2108	POLR1D	302.938	-1.25708	0.194293	-6.47	9.80016e-11	2.63148e-08
Interval_49529	chr11	206715	208889	2175	RIC8A	344.617	-1.40598	0.217348	-6.4688	9.87829e-11	2.63365e-08
Interval_149021	chr19	1863500	1865175	1676	KLF16	229.783	-1.95825	0.302827	-6.46659	1.00241e-10	2.64143e-08
Interval_148386	chr18	77067335	77068629	1295	LOC124904328	243.113	-1.37602	0.212802	-6.46623	1.0048e-10	2.64143e-08
Interval_84123	chr12	122691634	122693116	1483	MIR9902-1	64.3305	-3.12168	0.48302	-6.46285	1.02749e-10	2.68231e-08
Interval_62087	chr11	96212293	96213067	775	MAML2	134.787	-1.69053	0.261909	-6.45466	1.08461e-10	2.8119e-08
Interval_148883	chr19	796752	797839	1088	PTBP1	570.421	-1.35965	0.210737	-6.45186	1.10488e-10	2.82574e-08
Interval_227981	chr3	152376379	152377897	1519	TMEM14EP	384.022	1.28036	0.198449	6.45184	1.10498e-10	2.82574e-08
Interval_256287	chr4	152662828	152664362	1535	TMEM154	263.055	1.33743	0.20735	6.45013	1.11758e-10	2.83865e-08
Interval_200041	chr21	33541923	33543540	1618	GART	513.979	-1.26807	0.196838	-6.4422	1.17754e-10	2.96603e-08
Interval_121260	chr16	4615918	4616846	929	UBALD1	402.985	-1.56269	0.2426	-6.44143	1.18351e-10	2.96603e-08
Interval_57820	chr11	65290402	65292893	2492	LOC105369344	495.023	1.56916	0.244138	6.42734	1.2986e-10	3.23291e-08
Interval_197050	chr20	62142939	62143868	930	PSMA7	94.7733	-2.2858	0.355716	-6.4259	1.3109e-10	3.24206e-08
Interval_1750	chr1	15834202	15836397	2196	RPS16P1	438.262	-1.28831	0.200584	-6.42279	1.33803e-10	3.28753e-08
Interval_154060	chr19	49442664	49444091	1428	SLC17A7	131.554	-1.81018	0.281899	-6.42138	1.35043e-10	3.29645e-08
Interval_98962	chr14	22951553	22952764	1212	MIR4707	222.196	1.37257	0.213772	6.42074	1.35614e-10	5.17962e-08
Interval_109951	chr14	103715275	103715977	703	XRCC3	261.838	-1.35852	0.211836	-6.41309	1.42596e-10	3.45836e-08
Interval_49728	chr11	1782979	1783328	350	LOC124902610	33.3868	-3.94092	0.614751	-6.41059	1.44957e-10	3.49309e-08
Interval_154469	chr19	53431460	53432579	1120	ZNF761	118.881	-1.60799	0.251185	-6.40162	1.53741e-10	3.68117e-08
Interval_138934	chr17	81860317	81861697	1381	LOC124904086	581.657	-1.481	0.23139	-6.40044	1.54931e-10	3.68617e-08
Interval_118477	chr15	85544923	85546417	1495	RNU6-1280P	226.653	1.13041	0.176723	6.39651	1.58969e-10	5.94706e-08
Interval_120882	chr16	1469484	1471515	2032	CLCN7	170.279	-2.06304	0.322605	-6.39495	1.60605e-10	3.79715e-08
Interval_232803	chr3	183635112	183637071	1960	KLHL24	233.667	-1.39791	0.21904	-6.38198	1.74809e-10	4.10713e-08
Interval_4733	chr1	40038839	40041274	2436	CAP1	500.661	-1.20843	0.189376	-6.38111	1.75808e-10	1.3722e-07
Interval_202532	chr22	21641519	21642644	1126	SDF2L1	253.268	-1.46351	0.229758	-6.3698	1.8927e-10	4.41929e-08
Interval_134312	chr17	44123186	44124384	1199	HDAC5	129.911	-1.47488	0.231642	-6.36706	1.92682e-10	4.45373e-08
Interval_193930	chr20	38032861	38034166	1306	LOC124904898	143.303	-1.37878	0.216561	-6.36672	1.93115e-10	4.45373e-08
Interval_74861	chr12	56141922	56144197	2276	LOC124902943	135.443	-1.45351	0.228509	-6.36083	2.00672e-10	4.59979e-08
Interval_165310	chr2	70141004	70143712	2709	LINC01816	1121.89	-1.38288	0.217486	-6.35848	2.03766e-10	4.62803e-08
Interval_83913	chr12	120902650	120904912	2263	XLOC_009911	122.143	-1.78376	0.280552	-6.35802	2.04366e-10	4.62803e-08
Interval_257	chr1	2545955	2549267	3313	TNFRSF14	633.644	-1.40972	0.221908	-6.35271	2.11558e-10	4.76221e-08
Interval_192506	chr20	23349855	23351732	1878	NXT1	333.728	-1.42017	0.223643	-6.35015	2.15107e-10	4.81328e-08
Interval_149776	chr19	8568839	8569945	1107	MYO1F	322.975	1.11795	0.176078	6.3492	2.16436e-10	4.81437e-08
Interval_243881	chr4	69958835	69959995	1161	CSN2	64.3747	1.97632	0.312072	6.33291	2.40576e-10	5.31985e-08
Interval_133851	chr17	40333899	40334771	873	RARA-AS1	235.787	1.4495	0.229421	6.3181	2.64801e-10	5.82129e-08
Interval_270096	chr5	64347633	64349054	1422	RGS7BP	46.9665	2.14231	0.339346	6.31305	2.73582e-10	5.97935e-08
Interval_204514	chr22	36873409	36874674	1266	NCF4-AS1	492.665	1.01361	0.160762	6.30504	2.88112e-10	6.26052e-08
Interval_105225	chr14	69397900	69399255	1356	SLC39A9	249.261	-1.25933	0.19991	-6.29945	2.98703e-10	6.45336e-08
Interval_149002	chr19	1652592	1653400	809	TCF3	212.579	-1.61583	0.256652	-6.29581	3.05806e-10	6.56907e-08
Interval_1332	chr1	12152804	12153771	968	MIR7846	796.199	-1.22802	0.195131	-6.2933	3.10786e-10	6.63811e-08
Interval_34	chr1	999895	1001115	1221	HES4	85.9692	-4.64981	0.739469	-6.28803	3.21512e-10	6.82841e-08
Interval_257774	chr4	162028815	162029626	812	LOC101928052	38.7169	2.00314	0.319528	6.26907	3.6322e-10	7.67089e-08
Interval_197460	chr21	9866591	9868389	1799	RN7SL52P	108.107	1.5	0.239422	6.26509	3.72598e-10	7.82498e-08
Interval_105886	chr14	73886246	73887307	1062	ZNF410	151.792	-1.42796	0.228327	-6.25403	3.9999e-10	8.35356e-08
Interval_124055	chr16	31360253	31360947	695	LOC100422479	128.983	-1.91076	0.306388	-6.23639	4.47771e-10	9.29979e-08
Interval_150894	chr19	18203473	18204811	1339	RAB3A	457.438	-1.38425	0.22227	-6.2278	4.73033e-10	9.77046e-08
Interval_123339	chr16	24538833	24540287	1455	RBBP6	201.388	-1.53074	0.246163	-6.2184	5.02242e-10	1.02843e-07
Interval_1309	chr1	11979759	11980920	1162	MFN2	286.751	-1.32429	0.212974	-6.21805	5.0338e-10	1.02843e-07
Interval_245899	chr4	82428751	82431012	2262	HNRNPDL	329.452	-1.47756	0.23778	-6.21399	5.16571e-10	1.04967e-07
Interval_168507	chr2	99771531	99773258	1728	LOC105373504	277.778	1.39513	0.224701	6.2088	5.33891e-10	1.07376e-07
Interval_16674	chr1	147647662	147649480	1819	ACP6	436.155	-1.53364	0.247014	-6.20873	5.34139e-10	1.07376e-07
Interval_23428	chr1	192811862	192814207	2346	RGS2	455.622	1.3197	0.213047	6.19441	5.85036e-10	1.8084e-07
Interval_58097	chr11	67391243	67392521	1279	RAD9A	124.32	-2.10986	0.340899	-6.18911	6.0504e-10	1.20982e-07
Interval_239395	chr4	34884285	34885164	880	LOC105378262	50.4652	2.61116	0.422172	6.18507	6.20766e-10	1.2347e-07
Interval_261977	chr5	1513299	1514386	1088	MIR6075	460.439	-1.34237	0.217197	-6.18042	6.39319e-10	1.263e-07
Interval_134919	chr17	50283023	50283684	662	TMEM92-AS1	54.2138	-3.01472	0.487833	-6.17983	6.41712e-10	1.263e-07
Interval_252902	chr4	128908497	128909334	838	JADE1	373.2	1.22872	0.198884	6.17808	6.48875e-10	1.27044e-07
Interval_129935	chr17	2401077	2402260	1184	MNT	586.333	-1.4332	0.232405	-6.16681	6.96824e-10	1.35726e-07
Interval_25094	chr1	203308936	203310623	1688	BTG2	250.553	-1.81932	0.295278	-6.16138	7.21123e-10	3.9493e-07
Interval_189881	chr20	2101682	2103487	1806	STK35	245.019	-1.49511	0.242861	-6.15621	7.45062e-10	1.44373e-07
Interval_273634	chr5	89573257	89574148	892	LOC107986387	86.5527	1.95781	0.318097	6.15477	7.51845e-10	1.4494e-07
Interval_165287	chr2	70043294	70044150	857	RN7SL470P	348.803	1.24196	0.20198	6.14892	7.80145e-10	1.49629e-07
Interval_224302	chr3	128742890	128743498	609	MARK2P8	26.6937	-4.71892	0.767692	-6.14689	7.90182e-10	1.50784e-07
Interval_265458	chr5	28308255	28309552	1298	LINC02103	53.4085	2.94802	0.47981	6.14415	8.03934e-10	1.52634e-07
Interval_57075	chr11	59667974	59669819	1846	PATL1	547.324	-1.40123	0.228283	-6.13813	8.34975e-10	1.57731e-07
Interval_16964	chr1	150268050	150269758	1709	APH1A	168.849	-1.37056	0.223358	-6.13616	8.45418e-10	1.58905e-07
Interval_2500	chr1	21782172	21783904	1733	USP48	308.461	-1.10266	0.179845	-6.1312	8.72167e-10	1.63117e-07
Interval_181198	chr2	184417008	184418249	1242	LOC107985968	71.1219	1.99678	0.326006	6.125	9.06833e-10	1.68761e-07
Interval_93977	chr13	81156595	81157756	1162	DPPA3P3	54.1307	3.06304	0.500677	6.11779	9.48808e-10	1.75702e-07
Interval_136674	chr17	64331410	64332647	1238	RPL31P57	113.01	1.68847	0.276099	6.11546	9.62775e-10	1.77415e-07
Interval_63468	chr11	105378846	105379508	663	LOC105369468	75.623	2.21051	0.361518	6.11453	9.68413e-10	1.77583e-07
Interval_157483	chr2	16624960	16626054	1095	CYRIA	176.487	1.50574	0.246257	6.11451	9.68513e-10	2.77071e-07
Interval_214033	chr3	51384284	51385503	1220	MANF	210.427	-1.36779	0.22394	-6.10784	1.00988e-09	1.83394e-07
Interval_17868	chr1	156725744	156726091	348	ISG20L2	74.9217	-2.09244	0.342592	-6.10768	1.01089e-09	1.83394e-07
Interval_116428	chr15	69718699	69720071	1373	LOC107984788	354.197	-1.55933	0.255332	-6.10707	1.01474e-09	1.83394e-07
Interval_204436	chr22	36328658	36329054	397	MIR6819	41.3792	-2.72616	0.446907	-6.10005	1.06037e-09	1.90724e-07
Interval_106405	chr14	77799917	77800816	900	ADCK1	48.8087	-3.08973	0.506755	-6.09709	1.08016e-09	1.93359e-07
Interval_273661	chr5	89656526	89656916	391	LINC02161	50.0492	1.9053	0.312695	6.09316	1.10704e-09	1.97232e-07
Interval_202472	chr22	20702390	20703675	1286	TMEM191A	311.549	-1.58513	0.260205	-6.09186	1.1161e-09	1.97291e-07
Interval_29312	chr1	232629870	232630944	1075	LOC124904551	101.298	-1.69444	0.27816	-6.0916	1.11787e-09	1.97291e-07
Interval_257208	chr4	158512829	158513932	1104	LOC100131038	97.2797	1.47888	0.24306	6.08443	1.16906e-09	2.04405e-07
Interval_250467	chr4	112230695	112232634	1940	AP1AR	336.01	-1.08165	0.177808	-6.08325	1.17768e-09	2.04961e-07
Interval_138242	chr17	77124102	77124839	738	SEC14L1	175.415	1.54641	0.254353	6.07978	1.20346e-09	3.36348e-07
Interval_154223	chr19	51136689	51137597	909	LOC124904749	138.68	2.04877	0.337378	6.07263	1.2583e-09	2.17982e-07
Interval_78272	chr12	79871427	79872104	678	RNA5SP363	91.3537	1.71768	0.282904	6.07161	1.26638e-09	2.18374e-07
Interval_253231	chr4	131275512	131276702	1191	RNU6-224P	73.6676	2.49919	0.41175	6.06969	1.28155e-09	2.19982e-07
Interval_212787	chr3	42761357	42762745	1389	CCDC13-AS2	170.199	1.19306	0.196822	6.06162	1.34759e-09	2.30267e-07
Interval_183884	chr2	201093371	201093941	571	RPL17P10	38.7469	2.37824	0.392837	6.05402	1.41274e-09	2.40307e-07
Interval_50000	chr11	3837045	3840157	3113	LOC124902619	621.944	1.09342	0.180718	6.05041	1.44479e-09	3.99231e-07
Interval_150258	chr19	13154162	13156353	2192	RPL12P42	478.09	-1.5572	0.257549	-6.04623	1.48275e-09	7.1745e-07
Interval_123562	chr16	27203224	27204372	1149	KDM8	370.459	-1.03456	0.171118	-6.04587	1.48603e-09	2.51615e-07
Interval_188179	chr2	231463711	231465156	1446	NCL	251.929	-1.45099	0.240025	-6.04516	1.49261e-09	2.51615e-07
Interval_152725	chr19	38387261	38388369	1109	GGN	50.9703	-2.31525	0.383444	-6.03803	1.56009e-09	2.61816e-07
Interval_3584	chr1	30717915	30719479	1565	MATN1-AS1	779.52	-1.31379	0.218142	-6.02265	1.71581e-09	2.8667e-07
Interval_154355	chr19	52269171	52270420	1250	ZNF766	148.828	-1.4184	0.235624	-6.01978	1.74652e-09	2.90385e-07
Interval_196349	chr20	56468053	56470096	2044	RTF2	324.569	-1.28198	0.212983	-6.01914	1.75349e-09	2.90385e-07
Interval_90071	chr13	51583678	51585812	2135	WDFY2	431.617	-1.26775	0.210902	-6.0111	1.84272e-09	3.03102e-07
Interval_37468	chr10	45375694	45376855	1162	ALOX5	235.889	1.05313	0.175215	6.01051	1.84942e-09	4.87058e-07
Interval_138875	chr17	81222760	81224023	1264	CEP131	174.899	-1.52761	0.254191	-6.00968	1.85893e-09	3.03102e-07
Interval_77402	chr12	73959997	73960338	342	LINC02394	24.8506	3.19145	0.531079	6.00937	1.86245e-09	3.03102e-07
Interval_150293	chr19	13731099	13732137	1039	LOC105372284	69.8334	-1.56852	0.261012	-6.00936	1.86254e-09	3.03102e-07
Interval_201525	chr21	44360134	44361183	1050	TRPM2	111.4	-1.8382	0.305962	-6.00794	1.87898e-09	3.04459e-07
Interval_24409	chr1	198776282	198777509	1228	PTPRC	223.071	1.1301	0.188201	6.00477	1.91601e-09	5.00978e-07
Interval_156518	chr2	10302261	10303218	958	LOC101929691	154.413	-2.21562	0.369798	-5.99145	2.07983e-09	3.35558e-07
Interval_243787	chr4	69420751	69421600	850	UGT2B24P	61.9024	2.0314	0.339532	5.98295	2.19132e-09	3.52034e-07
Interval_136280	chr17	60676968	60678403	1436	BCAS3	416.959	-1.01041	0.169145	-5.97361	2.32065e-09	3.69653e-07
Interval_57937	chr11	66051706	66052779	1074	SF3B2	185.841	-1.48457	0.248564	-5.97259	2.33523e-09	3.70405e-07
Interval_193939	chr20	38094109	38094972	864	RN7SL237P	177.716	-1.81566	0.30428	-5.96706	2.4156e-09	3.81543e-07
Interval_2474	chr1	21582032	21583802	1771	LINC02596	119.914	1.95999	0.328783	5.96136	2.50149e-09	3.93457e-07
Interval_212120	chr3	38204400	38206427	2028	LOC101928234	108.635	-1.3876	0.232983	-5.95581	2.5878e-09	4.01353e-07
Interval_23721	chr1	194485344	194486204	861	RNU6-983P	47.9545	2.43488	0.40885	5.95543	2.59387e-09	4.01353e-07
Interval_73846	chr12	48716152	48717329	1178	CCNT1	376.97	-1.20905	0.203032	-5.955	2.60069e-09	4.01353e-07
Interval_222938	chr3	119637797	119639394	1598	RPL10P7	143.593	-1.75781	0.295184	-5.95496	2.60142e-09	4.01353e-07
Interval_84048	chr12	121839298	121840357	1060	LOC105370035	227.75	-1.31791	0.221321	-5.95473	2.60508e-09	4.01353e-07
Interval_218217	chr3	83252333	83252972	640	LOC101927439	35.2919	2.35167	0.394988	5.95378	2.62016e-09	4.02028e-07
Interval_48767	chr10	128062590	128063571	982	AS-PTPRE	331.137	1.35144	0.227491	5.94065	2.83886e-09	7.04404e-07
Interval_123754	chr16	28974071	28975532	1462	SPNS1	135.961	-1.81486	0.305798	-5.93483	2.94144e-09	4.49491e-07
Interval_129443	chr16	88856737	88857920	1184	TRAPPC2L	192.666	-1.66101	0.279935	-5.93355	2.96451e-09	4.51182e-07
Interval_57907	chr11	65833390	65835260	1871	SNX32	117.289	-1.8772	0.316593	-5.92938	3.04078e-09	4.60923e-07
Interval_2429	chr1	21337509	21338604	1096	ECE1	439.486	1.24682	0.210507	5.92293	3.16255e-09	4.77456e-07
Interval_224308	chr3	128758866	128760814	1949	FTH1P4	244.497	-1.3546	0.228735	-5.92216	3.17746e-09	4.77789e-07
Interval_136699	chr17	64505038	64507639	2602	CEP95	767.669	-1.26358	0.213663	-5.91387	3.34166e-09	5.00477e-07
Interval_74874	chr12	56223965	56224605	641	NABP2	97.0944	-1.7672	0.299173	-5.90695	3.48506e-09	5.19882e-07
Interval_58963	chr11	73778963	73779990	1028	LOC124902711	192.128	-1.13788	0.192764	-5.90299	3.56979e-09	5.30418e-07
Interval_110170	chr14	105300216	105301804	1589	LOC124903409	91.3614	-1.51288	0.256328	-5.90213	3.58837e-09	5.31079e-07
Interval_109761	chr14	102508956	102510701	1746	ANKRD9	119.499	-1.91971	0.325396	-5.89961	3.6436e-09	5.37138e-07
Interval_152717	chr19	38335574	38337168	1595	CATSPERG	511.152	-1.28764	0.218387	-5.89614	3.72094e-09	5.46397e-07
Interval_150296	chr19	13774110	13775047	938	C19orf53	145.674	-1.32749	0.225579	-5.88479	3.98559e-09	5.80722e-07
Interval_127045	chr16	67561679	67563374	1696	CTCF-DT	373.336	-1.53531	0.260937	-5.88386	4.00817e-09	5.81758e-07
Interval_13591	chr1	101637564	101638382	819	LINC01709	24.1338	3.01274	0.51217	5.88229	4.04617e-09	5.85015e-07
Interval_101122	chr14	40225297	40226231	935	LOC105370464	53.5135	2.74485	0.466908	5.87879	4.13279e-09	5.95249e-07
Interval_9529	chr1	73224810	73226229	1420	RN7SKP19	72.4197	1.99509	0.339671	5.8736	4.2644e-09	6.11861e-07
Interval_44688	chr10	97365329	97366472	1144	RPL34P20	346.11	1.16378	0.198195	5.87189	4.30867e-09	1.02384e-06
Interval_109920	chr14	103384870	103386808	1939	RPSAP5	194.169	-1.40025	0.238484	-5.87148	4.31928e-09	6.17378e-07
Interval_148402	chr18	77108032	77108915	884	LOC124904328	112.936	-2.03023	0.345987	-5.86792	4.41295e-09	6.28378e-07
Interval_10401	chr1	80325117	80325608	492	HMGB1P18	40.3315	2.59138	0.441738	5.86634	4.45507e-09	6.31981e-07
Interval_214728	chr3	57596512	57598185	1674	ARF4	749.553	-1.04243	0.177745	-5.86473	4.49853e-09	1.71024e-06
Interval_136673	chr17	64326294	64327494	1201	RPL31P57	145.176	1.58028	0.270562	5.84072	5.1977e-09	7.34556e-07
Interval_127033	chr16	67480224	67481811	1588	ATP6V0D1-DT	483.945	-1.47137	0.252	-5.83878	5.25834e-09	7.39976e-07
Interval_9658	chr1	74177803	74178292	490	LRRIQ3	38.5058	2.71836	0.465613	5.83824	5.27542e-09	7.39976e-07
Interval_49724	chr11	1763171	1764270	1100	CTSD	93.6616	-2.5083	0.430272	-5.82957	5.55706e-09	7.76584e-07
Interval_57969	chr11	66311893	66313199	1307	CD248	140.126	-1.33904	0.230062	-5.82032	5.87365e-09	8.14769e-07
Interval_3746	chr1	32013118	32015067	1950	KHDRBS1	262.731	-1.50743	0.259267	-5.8142	6.09231e-09	8.41993e-07
Interval_212048	chr3	37860034	37861198	1165	ITGA9-AS1	140.008	-1.3105	0.225511	-5.81125	6.20086e-09	8.53856e-07
Interval_123247	chr16	23854910	23855520	611	PRKCB	138.246	-1.9315	0.332728	-5.80506	6.43434e-09	8.82773e-07
Interval_121112	chr16	3457437	3460008	2572	NAA60	106.504	-1.60142	0.276062	-5.80095	6.5939e-09	9.01374e-07
Interval_197484	chr21	9936036	9936572	537	LOC124900471	45.8196	2.5243	0.43567	5.79406	6.87069e-09	9.35808e-07
Interval_129832	chr17	1586861	1587769	909	RN7SL105P	300.086	-1.73537	0.299561	-5.79303	6.91279e-09	9.38143e-07
Interval_202531	chr22	21629211	21630311	1101	YDJC	167.534	-1.45346	0.251042	-5.78973	7.05011e-09	9.53337e-07
Interval_153781	chr19	47109624	47110162	539	ZC3H4	146.467	1.19238	0.206165	5.78362	7.31085e-09	9.85052e-07
Interval_75056	chr12	57751716	57753086	1371	CDK4	167.548	-1.6611	0.287349	-5.78077	7.43615e-09	9.97444e-07
Interval_110131	chr14	105020662	105021798	1137	CDCA4	141.53	-1.31515	0.227538	-5.77994	7.47288e-09	9.97444e-07
Interval_97970	chr13	110657660	110659114	1455	NAXD	132.494	1.47952	0.255985	5.77972	7.48242e-09	9.97444e-07
Interval_2190	chr1	19311669	19312967	1299	SLC66A1	131.462	-1.90772	0.330189	-5.77767	7.57419e-09	1.00611e-06
Interval_213078	chr3	44439392	44440966	1575	C3orf86	385.743	1.08369	0.187885	5.76781	8.03101e-09	1.76465e-06
Interval_149467	chr19	5790446	5791471	1026	DUS3L	205.387	-1.58113	0.274211	-5.76609	8.1131e-09	1.07139e-06
Interval_250896	chr4	115564220	115565748	1529	RPF2P2	71.5732	1.89534	0.328716	5.76589	8.12266e-09	1.07139e-06
Interval_61099	chr11	89112362	89112925	564	GRM5	42.6495	2.34398	0.407024	5.75882	8.47047e-09	1.11216e-06
Interval_233967	chr3	190841791	190842911	1121	LOC100131685	86.1817	1.95127	0.338855	5.75841	8.4909e-09	1.11216e-06
Interval_273001	chr5	85942506	85943002	497	LOC105379063	37.4623	2.22231	0.386286	5.753	8.76716e-09	1.14436e-06
Interval_31731	chr1	248905689	248907285	1597	PGBD2	201.116	-1.28747	0.223942	-5.74911	8.97151e-09	1.16595e-06
Interval_153965	chr19	48618751	48619787	1037	RPL18	377.374	-1.02955	0.179094	-5.74867	8.99459e-09	1.16595e-06
Interval_121072	chr16	3123802	3125021	1220	ZNF205-AS1	137.898	-1.41022	0.245453	-5.74537	9.17191e-09	1.18485e-06
Interval_138662	chr17	79796384	79797661	1278	CBX8	194.718	-1.52006	0.264671	-5.7432	9.29018e-09	1.19602e-06
Interval_156895	chr2	12587771	12588950	1180	LOC107985853	253.013	1.32328	0.230754	5.73461	9.77345e-09	1.2517e-06
Interval_22143	chr1	184866841	184867858	1018	RNU7-13P	118.696	1.61476	0.281594	5.73434	9.78933e-09	1.2517e-06
Interval_115748	chr15	64989054	64990448	1395	SPG21	290.587	-1.44556	0.252143	-5.73309	9.86172e-09	1.25668e-06
Interval_150173	chr19	12550903	12552356	1454	LINC02926	322.292	-1.03148	0.17995	-5.73206	9.92179e-09	1.26007e-06
Interval_118403	chr15	84980307	84981886	1580	PDE8A	121.499	-1.41144	0.246579	-5.72409	1.03987e-08	1.31619e-06
Interval_85264	chr12	132083621	132084495	875	EP400P1	77.1652	-2.30589	0.402954	-5.72245	1.04998e-08	1.32453e-06
Interval_239029	chr4	31884008	31885024	1017	LOC107986222	60.686	2.75014	0.480692	5.72121	1.05765e-08	1.32974e-06
Interval_219361	chr3	94929960	94930637	678	LINC00879	40.0815	2.87993	0.503463	5.72026	1.06364e-08	1.33002e-06
Interval_153797	chr19	47241157	47242597	1441	LOC124904731	117.624	-1.35636	0.237124	-5.72005	1.06495e-08	1.33002e-06
Interval_235804	chr4	6925302	6927200	1899	TBC1D14	242.629	1.03262	0.180595	5.7179	1.07849e-08	3.21884e-06
Interval_976	chr1	8877560	8879599	2040	ENO1	330.894	-1.45879	0.255128	-5.71789	1.07853e-08	1.34252e-06
Interval_83883	chr12	120686320	120687398	1079	LOC105370029	367.81	-1.24916	0.218507	-5.71681	1.08544e-08	1.34666e-06
Interval_108447	chr14	93206729	93207672	944	UBR7	140.39	-1.49425	0.261866	-5.70616	1.15554e-08	1.42891e-06
Interval_232745	chr3	183259687	183260757	1071	RNA5SP151	144.845	1.23021	0.215934	5.69718	1.21805e-08	2.49599e-06
Interval_202160	chr22	17628296	17629780	1485	BCL2L13	429.789	-1.19236	0.209409	-5.69393	1.24146e-08	1.53013e-06
Interval_150072	chr19	11380780	11382235	1456	EPOR	577.06	-1.30133	0.22861	-5.69237	1.25291e-08	1.5392e-06
Interval_131908	chr17	19386193	19387043	851	MFAP4	72.7118	-2.03699	0.357943	-5.69082	1.2643e-08	1.54812e-06
Interval_148096	chr18	75070509	75071652	1144	LOC124904325	382.837	-1.76318	0.309874	-5.68999	1.27049e-08	1.55066e-06
Interval_36756	chr10	37127505	37129289	1785	ANKRD30A	64.8484	1.84358	0.324148	5.68746	1.28946e-08	1.56872e-06
Interval_149699	chr19	7903180	7904550	1371	MAP2K7	281.329	-1.41599	0.249057	-5.68538	1.30521e-08	1.58276e-06
Interval_138922	chr17	81702727	81703955	1229	MRPL12	83.1874	-1.69974	0.299133	-5.68221	1.32966e-08	1.60723e-06
Interval_138939	chr17	81910974	81912082	1109	PCYT2	78.1466	-2.24244	0.394688	-5.68155	1.33481e-08	1.60827e-06
Interval_273691	chr5	89774047	89774476	430	LOC124901184	62.0349	2.07106	0.365119	5.67228	1.40908e-08	1.69234e-06
Interval_273608	chr5	89474437	89474708	272	LOC107986387	31.1024	2.37537	0.418836	5.67136	1.4167e-08	1.69607e-06
Interval_132888	chr17	31313629	31314957	1329	EVI2B	298.479	1.18666	0.209645	5.66035	1.51069e-08	1.80285e-06
Interval_57819	chr11	65279712	65280786	1075	POLA2	113.604	1.68697	0.298167	5.6578	1.53325e-08	1.82398e-06
Interval_129031	chr16	85688676	85689266	591	GINS2	63.7876	-1.72351	0.304821	-5.65419	1.56586e-08	1.85107e-06
Interval_7395	chr1	58783396	58785206	1811	JUN	347.037	-1.13108	0.200083	-5.65307	1.57603e-08	1.85725e-06
Interval_36235	chr10	32345646	32347484	1839	EPC1	304.81	-1.19988	0.212361	-5.65021	1.60255e-08	1.8826e-06
Interval_154144	chr19	50376152	50377476	1325	NR1H2	264.08	-1.38257	0.244726	-5.64947	1.6094e-08	1.88475e-06
Interval_10305	chr1	79683628	79684867	1240	ADH5P2	80.8096	1.79367	0.317655	5.6466	1.63656e-08	1.90725e-06
Interval_45040	chr10	100148337	100149273	937	SPCS2P2	169.345	-1.74211	0.308536	-5.64637	1.63876e-08	1.90725e-06
Interval_3270	chr1	28126345	28128007	1663	LOC100131223	330.91	1.05297	0.186527	5.64515	1.65036e-08	1.91482e-06
Interval_275283	chr5	99728454	99729165	712	LINC02113	45.175	2.58214	0.457818	5.64009	1.69959e-08	1.96588e-06
Interval_83077	chr12	113220730	113221703	974	IQCD	544.665	-1.04525	0.185355	-5.63919	1.70848e-08	4.5467e-06
Interval_149950	chr19	10403012	10404467	1456	CDC37	136.914	-1.55068	0.275304	-5.6326	1.77517e-08	2.047e-06
Interval_5401	chr1	44819169	44820810	1642	RNU5E-6P	243.354	-1.26728	0.22511	-5.6296	1.80625e-08	4.76715e-06
Interval_139147	chr17	83192874	83194257	1384	LOC105371948	106.35	-1.8749	0.333434	-5.623	1.87666e-08	2.15742e-06
Interval_58028	chr11	66842711	66844035	1325	RCE1	98.6707	-1.75128	0.311549	-5.62121	1.89623e-08	2.17326e-06
Interval_179017	chr2	169584088	169585246	1159	PPIG	196.321	-1.26247	0.224657	-5.61953	1.91473e-08	2.18779e-06
Interval_93974	chr13	81133615	81133946	332	DPPA3P3	20.476	2.57622	0.458714	5.61618	1.95226e-08	2.22392e-06
Interval_112735	chr15	42056989	42058224	1236	LOC105370793	248.656	-1.80027	0.320609	-5.61516	1.96386e-08	2.23037e-06
Interval_49991	chr11	3785236	3786204	969	RNU7-50P	170.185	1.47605	0.262875	5.61504	1.9652e-08	3.74311e-06
Interval_132754	chr17	30344461	30346274	1814	TMIGD1	193.444	-1.48625	0.264737	-5.61408	1.97609e-08	2.2375e-06
Interval_30264	chr1	238655992	238656559	568	MIPEPP2	24.0594	3.39049	0.604092	5.61255	1.99369e-08	2.25065e-06
Interval_260216	chr4	178836469	178837560	1092	LOC105377563	55.8905	1.94037	0.34584	5.61059	2.01633e-08	3.82056e-06
Interval_198813	chr21	23104576	23105607	1032	MSANTD2P1	69.2198	1.64334	0.292909	5.61041	2.01843e-08	2.27176e-06
Interval_152241	chr19	33373018	33374840	1823	CEBPG	139.424	-1.22562	0.218743	-5.603	2.10669e-08	2.36402e-06
Interval_109112	chr14	97706037	97707902	1866	LOC105370651	259.097	1.34734	0.240576	5.60049	2.13751e-08	2.39057e-06
Interval_251136	chr4	117142595	117144159	1565	TRAM1L1	80.9998	2.02306	0.361259	5.60004	2.14307e-08	2.39057e-06
Interval_80727	chr12	95217115	95218881	1767	VEZT	207.876	-1.06364	0.189994	-5.5983	2.1646e-08	2.40744e-06
Interval_37525	chr10	45726628	45728034	1407	LOC107984227	133.703	-1.89064	0.337827	-5.59647	2.18755e-08	2.4258e-06
Interval_240055	chr4	38761239	38762122	884	RNA5SP158	197.725	1.37387	0.245511	5.59597	2.19392e-08	4.07845e-06
Interval_149249	chr19	3762276	3763428	1153	MRPL54	540.308	-1.04219	0.186341	-5.59288	2.23329e-08	5.78852e-06
Interval_3300	chr1	28258740	28260075	1336	SESN2	201.152	-1.63322	0.29212	-5.59092	2.2587e-08	2.49384e-06
Interval_154970	chr19	58181992	58184055	2064	ZNF274	399.459	-1.3894	0.248521	-5.59065	2.26218e-08	2.49384e-06
Interval_121211	chr16	4253444	4254345	902	LINC01569	306.352	-1.38651	0.248281	-5.58444	2.3446e-08	2.57714e-06
Interval_112596	chr15	40913904	40914669	766	LOC105370943	27.2917	-2.44096	0.437356	-5.58117	2.38908e-08	2.61837e-06
Interval_112589	chr15	40870704	40871300	597	LOC124903475	13.6803	-5.58942	1.00166	-5.58016	2.40304e-08	4.42681e-06
Interval_218218	chr3	83258697	83260054	1358	LOC101927439	73.4869	2.18719	0.392167	5.57718	2.44446e-08	2.67128e-06
Interval_184167	chr2	203238583	203240093	1511	CYP20A1	126.679	-1.19586	0.214464	-5.57603	2.4607e-08	2.68124e-06
Interval_168810	chr2	101710049	101711204	1156	MAP4K4	101.115	-1.54919	0.277898	-5.57469	2.47977e-08	2.6942e-06
Interval_149764	chr19	8513560	8514475	916	ZNF414	172.438	-1.38611	0.24876	-5.57207	2.51724e-08	2.72703e-06
Interval_57517	chr11	62882682	62883161	480	SLC3A2	88.0025	-2.37156	0.425889	-5.56849	2.5695e-08	2.77565e-06
Interval_202435	chr22	20494721	20496907	2187	KLHL22	155.051	-1.70667	0.307122	-5.55698	2.74482e-08	2.93833e-06
Interval_152938	chr19	40347631	40348849	1219	PLD3	164.598	-1.42915	0.257208	-5.55638	2.75419e-08	2.93833e-06
Interval_176725	chr2	155663684	155664574	891	LOC107985828	52.5641	1.80809	0.325417	5.55622	2.75687e-08	2.93833e-06
Interval_120951	chr16	2204874	2206148	1275	MLST8	114.609	-1.44669	0.26038	-5.55607	2.75918e-08	2.93833e-06
Interval_258533	chr4	167355742	167356864	1123	RN7SL776P	54.6762	2.20175	0.39641	5.55422	2.78859e-08	2.96127e-06
Interval_102239	chr14	48457731	48458950	1220	RPL18P1	56.6759	2.26466	0.408155	5.54852	2.88092e-08	3.05069e-06
Interval_231986	chr3	178176788	178177193	406	LOC107986155	43.7145	2.34527	0.422967	5.54482	2.94257e-08	3.10722e-06
Interval_119	chr1	1658382	1659562	1181	CDK11B	224.204	-1.27982	0.230925	-5.54213	2.9881e-08	3.14154e-06
Interval_95552	chr13	93036138	93037118	981	LOC105370317	34.2605	2.17254	0.392051	5.54149	2.9991e-08	3.14154e-06
Interval_10311	chr1	79745406	79746018	613	ADH5P2	26.8513	3.33163	0.601221	5.54143	3.00014e-08	3.14154e-06
Interval_90929	chr13	58271053	58271909	857	LINC00374	29.0725	1.95829	0.353584	5.53841	3.05225e-08	3.18723e-06
Interval_3160	chr1	27386792	27387154	363	CD164L2	8.64592	-6.64289	1.19942	-5.53841	3.05226e-08	5.45741e-06
Interval_264895	chr5	23280852	23282027	1176	LOC100420804	47.313	1.95014	0.352168	5.53754	3.06753e-08	3.18861e-06
Interval_99170	chr14	24329417	24330302	886	ADCY4	222.844	-1.18533	0.214061	-5.53737	3.07054e-08	3.18861e-06
Interval_153385	chr19	43664079	43665360	1282	RN7SL368P	439.448	-1.97743	0.357167	-5.53643	3.08695e-08	3.19683e-06
Interval_134783	chr17	49217941	49219626	1686	ABI3	184.733	1.30762	0.236296	5.53383	3.1332e-08	3.2358e-06
Interval_113031	chr15	44784022	44785038	1017	TRIM69	242.813	-1.0145	0.18341	-5.5313	3.17868e-08	3.27378e-06
Interval_105521	chr14	71340877	71341979	1103	LOC729941	97.5884	1.34477	0.243252	5.52829	3.23374e-08	3.32079e-06
Interval_148653	chr18	79065832	79068219	2388	LOC105372225	184.696	-1.37529	0.248793	-5.52784	3.24199e-08	3.32079e-06
Interval_20734	chr1	176240084	176241587	1504	RNU2-12P	145.396	1.93298	0.349848	5.5252	3.29117e-08	3.362e-06
Interval_94638	chr13	86000901	86001966	1066	MOB1AP1	45.524	3.12049	0.564959	5.52339	3.32524e-08	3.3876e-06
Interval_146255	chr18	60789399	60789784	386	HMGN1P31	20.604	2.65755	0.481169	5.52312	3.33027e-08	5.83519e-06
Interval_70624	chr12	22538738	22539636	899	C2CD5	343.864	1.51758	0.274842	5.52165	3.35829e-08	5.86094e-06
Interval_1939	chr1	17053099	17054491	1393	SDHB	208.608	-1.27671	0.231348	-5.51859	3.41736e-08	3.47203e-06
Interval_2673	chr1	23344036	23345279	1244	HNRNPR	182.888	-1.40862	0.255349	-5.51646	3.45887e-08	3.50474e-06
Interval_87901	chr13	37087167	37088071	905	CSNK1A1L	125.807	1.64699	0.2988	5.51203	3.54721e-08	6.08639e-06
Interval_23426	chr1	192807073	192807746	674	RGS2	267.52	1.39989	0.254347	5.50386	3.71571e-08	6.32647e-06
Interval_23429	chr1	192814534	192815384	851	RGS2	252.71	1.24631	0.226516	5.50209	3.7531e-08	3.79265e-06
Interval_243263	chr4	65848885	65850443	1559	LOC105377259	59.6067	1.47197	0.267748	5.4976	3.84998e-08	3.87205e-06
Interval_150084	chr19	11481799	11483069	1271	ELAVL3	42.7703	-3.13594	0.570432	-5.49749	3.85227e-08	3.87205e-06
Interval_109604	chr14	101439268	101439759	492	LINC02314	10.2957	-6.63425	1.20843	-5.48999	4.01967e-08	6.71019e-06
Interval_149757	chr19	8486871	8488328	1458	PRAM1	256.904	-1.66061	0.302572	-5.48831	4.05788e-08	4.06784e-06
Interval_55103	chr11	39938371	39938863	493	LOC105376637	25.8593	3.34492	0.609641	5.4867	4.09501e-08	4.09413e-06
Interval_195	chr1	2049861	2050662	802	PRKCZ	39.0272	-2.59343	0.472882	-5.4843	4.15106e-08	4.13917e-06
Interval_74814	chr12	55715670	55717851	2182	BLOC1S1	199.961	-1.44066	0.262712	-5.48379	4.16319e-08	4.14028e-06
Interval_151027	chr19	19138083	19138981	899	TMEM161A	108.49	-1.39356	0.254302	-5.47992	4.25513e-08	4.22055e-06
Interval_98949	chr14	22870770	22872942	2173	LRP10	694.271	1.01299	0.184911	5.47823	4.29592e-08	7.05828e-06
Interval_135042	chr17	51096293	51098361	2069	LOC124904125	142.945	-1.3344	0.243625	-5.47729	4.31897e-08	4.2726e-06
Interval_160959	chr2	40977400	40979193	1794	LOC105374497	136.431	1.57323	0.287335	5.47523	4.36933e-08	4.31107e-06
Interval_141591	chr18	23585385	23587489	2105	NPC1	298.173	-1.26446	0.231012	-5.47354	4.41125e-08	4.34104e-06
Interval_130515	chr17	7014120	7015422	1303	C17orf49	503.665	-1.43054	0.261378	-5.47306	4.42336e-08	4.34159e-06
Interval_37948	chr10	48799702	48801474	1773	LOC105378299	234.119	1.20991	0.221233	5.46896	4.52695e-08	4.42909e-06
Interval_189400	chr2	240565407	240568270	2864	RNPEPL1	466.615	-1.06987	0.195639	-5.4686	4.53607e-08	4.42909e-06
Interval_58096	chr11	67389515	67390015	501	RAD9A	35.2194	-2.44522	0.447258	-5.46714	4.5736e-08	4.45416e-06
Interval_246771	chr4	87848970	87850202	1233	MEPE	185.86	1.05107	0.192297	5.46585	4.60698e-08	7.43538e-06
Interval_202583	chr22	21949865	21951199	1335	PPM1F	161.772	1.36775	0.250253	5.46546	4.6171e-08	4.47437e-06
Interval_150322	chr19	13879971	13880942	972	MIR181D	217.944	-1.24333	0.227516	-5.46481	4.63392e-08	4.47437e-06
Interval_99154	chr14	24270932	24272133	1202	RABGGTA	175.865	-1.27044	0.232484	-5.46464	4.63857e-08	4.47437e-06
Interval_150070	chr19	11355067	11356525	1459	PLPPR2	178.103	-1.11579	0.204189	-5.46451	4.64196e-08	4.47437e-06
Interval_127079	chr16	67928286	67928876	591	CTRL	15.1778	-4.39355	0.804142	-5.46365	4.66452e-08	4.48462e-06
Interval_28704	chr1	228178018	228178251	234	IBA57	8.38146	-6.90583	1.26406	-5.46322	4.67574e-08	7.4966e-06
Interval_173409	chr2	134917854	134919289	1436	CCNT2-AS1	423.495	-1.16276	0.213022	-5.45843	4.80373e-08	4.60668e-06
Interval_79217	chr12	86480232	86481148	917	LOC105369877	86.826	1.66268	0.304704	5.45671	4.85045e-08	4.63965e-06
Interval_197315	chr20	63980141	63981786	1646	PRPF6	113.044	-1.20754	0.221335	-5.45572	4.87756e-08	4.65374e-06
Interval_236576	chr4	12267652	12268446	795	RNU6-578P	47.0383	1.92521	0.353402	5.44764	5.10435e-08	4.85779e-06
Interval_245958	chr4	82890550	82891957	1408	SEC31A	196.095	-1.17012	0.214833	-5.44667	5.13214e-08	4.8719e-06
Interval_158678	chr2	26243977	26245883	1907	HADHB	266.589	-1.31718	0.241876	-5.44568	5.16075e-08	4.88672e-06
Interval_96353	chr13	99200234	99201864	1631	UBAC2-AS1	184.125	-1.03991	0.191114	-5.4413	5.28938e-08	4.99594e-06
Interval_121048	chr16	3003768	3004378	611	CLDN9	259.009	-1.51981	0.279369	-5.44014	5.32374e-08	5.01579e-06
Interval_183890	chr2	201123774	201124477	704	CFLAR	161.148	1.61971	0.29776	5.43967	5.33805e-08	5.0167e-06
Interval_121643	chr16	8867422	8869487	2066	CARHSP1	141.081	-1.1729	0.215752	-5.43634	5.43869e-08	5.09854e-06
Interval_129321	chr16	87950746	87951561	816	BANP	262.211	-1.30798	0.240692	-5.43425	5.50266e-08	5.14231e-06
Interval_23803	chr1	195037085	195037572	488	LOC107985458	33.9379	2.40698	0.442954	5.43393	5.51275e-08	5.14231e-06
Interval_57358	chr11	61791775	61793368	1594	MIR611	133.255	-1.34112	0.247187	-5.42555	5.77779e-08	5.37495e-06
Interval_281507	chr5	140204866	140205658	793	CYSTM1	72.4923	-1.6725	0.308287	-5.42515	5.79074e-08	5.37495e-06
Interval_130513	chr17	7004496	7005390	895	ALOX12-AS1	106.324	-1.31614	0.242722	-5.4224	5.88054e-08	5.44486e-06
Interval_99149	chr14	24241879	24243681	1803	TINF2	491.089	-1.26505	0.233411	-5.41985	5.96476e-08	5.50927e-06
Interval_100514	chr14	35808254	35809619	1366	RALGAPA1	128.169	-1.38189	0.255088	-5.41731	6.05027e-08	5.57455e-06
Interval_98383	chr13	113815370	113816207	838	GAS6-AS1	57.9766	-2.34201	0.432662	-5.41301	6.19742e-08	5.69491e-06
Interval_216601	chr3	71773957	71775787	1831	PROK2	162.43	-1.62846	0.300863	-5.41261	6.2112e-08	5.69491e-06
Interval_90149	chr13	52011443	52012913	1471	ALG11	235.542	-1.00661	0.185997	-5.41197	6.23345e-08	5.69894e-06
Interval_149892	chr19	9834535	9835785	1251	PIN1-DT	209.001	-1.40913	0.260389	-5.41161	6.24591e-08	5.69894e-06
Interval_204307	chr22	35299402	35300759	1358	TOM1	603.682	-1.10722	0.204693	-5.40916	6.33205e-08	5.76355e-06
Interval_151033	chr19	19191883	19193183	1301	RFXANK	316.763	-1.13053	0.209074	-5.40734	6.39691e-08	5.80852e-06
Interval_23702	chr1	194371107	194371825	719	LOC107985242	38.4974	2.88433	0.53367	5.40472	6.49115e-08	5.87988e-06
Interval_123909	chr16	30445208	30446558	1351	SEPHS2	136.309	-1.14909	0.212646	-5.40378	6.52499e-08	5.89345e-06
Interval_92072	chr13	68153963	68155302	1340	LOC124903239	53.0513	2.19864	0.406896	5.40344	6.53748e-08	5.89345e-06
Interval_131869	chr17	18857729	18858565	837	PRPSAP2	114.797	-1.38196	0.255967	-5.39899	6.70187e-08	6.01281e-06
Interval_235214	chr4	2241606	2242581	976	HAUS3	246.289	-1.58378	0.293523	-5.39577	6.8229e-08	6.10682e-06
Interval_243935	chr4	70336581	70337830	1250	CABS1	52.7628	2.16352	0.40102	5.39503	6.85114e-08	6.11753e-06
Interval_67309	chr11	134223652	134225213	1562	VPS26B	189.721	-1.02439	0.189991	-5.39176	6.97719e-08	6.20472e-06
Interval_128880	chr16	84607542	84608478	937	COTL1	142.39	1.50246	0.278665	5.39164	6.98179e-08	6.20472e-06
Interval_273658	chr5	89650548	89651187	640	LINC02161	60.0739	2.07671	0.385332	5.38941	7.06903e-08	6.26743e-06
Interval_276250	chr5	105588967	105590112	1146	LOC105379110	34.1533	2.19983	0.408339	5.38726	7.15397e-08	6.31903e-06
Interval_36597	chr10	35450929	35452003	1075	LOC124902410	168.395	1.15959	0.215253	5.38709	7.16085e-08	6.31903e-06
Interval_235057	chr4	924280	925234	955	GAK	43.4934	-2.43918	0.452855	-5.38622	7.19566e-08	6.33488e-06
Interval_77521	chr12	74753144	74755138	1995	LOC100128673	117.329	1.42315	0.264327	5.38403	7.28347e-08	6.3972e-06
Interval_180596	chr2	180592254	180593275	1022	LOC105373770	37.8509	2.50782	0.465876	5.38302	7.32481e-08	6.41852e-06
Interval_55809	chr11	45846825	45847965	1141	CRY2	313.457	-1.25613	0.233373	-5.38251	7.34547e-08	6.42165e-06
Interval_67901	chr12	3727950	3729365	1416	RNU6-174P	288.305	1.26169	0.234586	5.37836	7.51685e-08	1.11003e-05
Interval_216733	chr3	72337768	72339648	1881	LOC105377159	85.1099	-3.01875	0.561355	-5.37761	7.54829e-08	6.58365e-06
Interval_112649	chr15	41402034	41403071	1038	NDUFAF1	125.29	-1.29607	0.24105	-5.37676	7.58369e-08	6.59922e-06
Interval_93995	chr13	81314837	81315151	315	LOC105370282	23.1954	3.19981	0.595446	5.3738	7.70963e-08	6.69331e-06
Interval_214208	chr3	53122722	53123682	961	RFT1	182.746	-1.4079	0.262453	-5.36437	8.12301e-08	7.01978e-06
Interval_4437	chr1	37434472	37434891	420	ZC3H12A-DT	13.7443	-5.06502	0.944337	-5.36358	8.15897e-08	1.18518e-05
Interval_2696	chr1	23532948	23534054	1107	LOC124903876	188.86	-1.43741	0.268105	-5.36137	8.25952e-08	7.12137e-06
Interval_205217	chr22	42090091	42091474	1384	NDUFA6	442.276	-1.24589	0.232413	-5.36067	8.29156e-08	7.13264e-06
Interval_182413	chr2	191693304	191694104	801	LOC124900605	104.797	-1.63469	0.305028	-5.35914	8.36194e-08	1.64839e-05
Interval_224271	chr3	128617305	128618322	1018	LOC124909430	131.264	-1.99561	0.372378	-5.35909	8.36417e-08	7.1654e-06
Interval_235186	chr4	2008740	2010095	1356	NELFA	159.622	-1.4395	0.268613	-5.35901	8.36776e-08	7.1654e-06
Interval_164433	chr2	64636234	64638266	2033	LOC105374775	103.805	-1.37337	0.256377	-5.35684	8.46901e-08	7.22882e-06
Interval_22833	chr1	189044524	189044965	442	CLPTM1LP1	26.0011	3.13498	0.585255	5.3566	8.48029e-08	7.22882e-06
Interval_22693	chr1	188233785	188234869	1085	LOC100421343	60.6397	2.1125	0.394412	5.35607	8.50512e-08	7.23359e-06
Interval_98958	chr14	22916154	22916507	354	PRMT5-AS1	128.474	1.11876	0.208917	5.35503	8.55426e-08	1.22867e-05
Interval_70457	chr12	21139762	21140773	1012	SLCO1B1	58.9721	1.84893	0.34541	5.35284	8.65837e-08	7.34549e-06
Interval_283146	chr5	149999747	150002250	2504	HMGXB3	134.918	-1.50231	0.280676	-5.35248	8.67578e-08	7.34549e-06
Interval_57684	chr11	64304372	64306553	2182	ESRRA	686.793	-1.53303	0.286472	-5.3514	8.72747e-08	7.37265e-06
Interval_15872	chr1	117604749	117607084	2336	TENT5C	156.75	-1.05508	0.197175	-5.35098	8.74797e-08	7.3734e-06
Interval_61071	chr11	88937186	88937502	317	GRM5	23.7389	2.58411	0.483031	5.34979	8.80578e-08	7.40553e-06
Interval_79271	chr12	86915154	86916160	1007	LOC105369878	42.4425	1.88424	0.352312	5.34821	8.88264e-08	7.45349e-06
Interval_134107	chr17	42247826	42249268	1443	STAT5A	205.879	1.06478	0.199139	5.34693	8.94568e-08	1.27708e-05
Interval_118000	chr15	80989260	80990341	1082	MESD	106.098	-1.2927	0.241799	-5.34617	8.9837e-08	7.52095e-06
Interval_272926	chr5	85416771	85418163	1393	RPL5P17	58.1969	1.78679	0.334401	5.34324	9.12978e-08	7.59307e-06
Interval_194279	chr20	40373326	40373756	431	LOC105372617	47.6806	2.15841	0.404005	5.34253	9.16594e-08	7.60631e-06
Interval_108	chr1	1573683	1575705	2023	SSU72	143.976	-1.3298	0.248992	-5.34072	9.2578e-08	7.64638e-06
Interval_174940	chr2	144331995	144333190	1196	ZEB2-AS1	149.811	-1.50331	0.281498	-5.34038	9.27524e-08	7.64638e-06
Interval_182390	chr2	191617457	191618524	1068	LOC124905959	223.842	1.36384	0.255494	5.33807	9.39426e-08	7.72755e-06
Interval_58055	chr11	67120731	67121677	947	LOC107984341	155.062	1.04913	0.196627	5.33563	9.52155e-08	7.81515e-06
Interval_123997	chr16	31073259	31075091	1833	ZNF668	387.328	-1.01969	0.191125	-5.33522	9.54308e-08	7.81576e-06
Interval_7950	chr1	62435856	62437341	1486	USP1	281.98	-1.20161	0.225255	-5.33442	9.58504e-08	7.83306e-06
Interval_65836	chr11	122697343	122698408	1066	LOC124902828	152.424	-1.14343	0.214389	-5.33345	9.63628e-08	7.85785e-06
Interval_252542	chr4	126385026	126385584	559	LOC124900777	20.0421	2.30909	0.433054	5.3321	9.70832e-08	7.89946e-06
Interval_57496	chr11	62709058	62710084	1027	GNG3	278.963	-1.11493	0.209159	-5.33051	9.79388e-08	7.93991e-06
Interval_279816	chr5	129205745	129207283	1539	LOC102723654	67.182	1.85379	0.347778	5.33039	9.80028e-08	7.93991e-06
Interval_18714	chr1	161771938	161772917	980	LOC124904444	128.966	1.09225	0.204954	5.32924	9.86223e-08	7.97212e-06
Interval_164988	chr2	68376000	68376258	259	LOC101927723	69.0286	-2.00752	0.376708	-5.3291	9.86996e-08	1.8541e-05
Interval_264440	chr5	19592018	19593200	1183	LOC105374672	65.0783	1.89225	0.355095	5.32887	9.88244e-08	7.97212e-06
Interval_57498	chr11	62753561	62754615	1055	ZBTB3	509.348	-1.11048	0.208505	-5.32593	1.00438e-07	1.87573e-05
Interval_250904	chr4	115626860	115627451	592	RPF2P2	23.725	3.19624	0.600222	5.32509	1.00905e-07	1.4021e-05
Interval_12390	chr1	93908482	93910210	1729	GCLM	206.306	-1.30357	0.244959	-5.3216	1.02859e-07	8.27979e-06
Interval_149890	chr19	9818607	9819844	1238	FBXL12	666.626	-1.46318	0.274988	-5.32087	1.03274e-07	8.29546e-06
Interval_149538	chr19	6424729	6425653	925	KHSRP	801.08	-1.19145	0.223954	-5.32004	1.03746e-07	8.31557e-06
Interval_109681	chr14	101964054	101965715	1662	DYNC1H1	121.416	-1.41801	0.266658	-5.31771	1.05082e-07	8.4048e-06
Interval_151383	chr19	21700496	21701301	806	MTDHP4	37.4838	2.27452	0.42817	5.31219	1.08314e-07	1.47969e-05
Interval_22874	chr1	189331915	189333028	1114	LOC105371657	51.7597	2.32525	0.437891	5.31011	1.09561e-07	8.74444e-06
Interval_57513	chr11	62855095	62856602	1508	SNHG1	216.935	-1.15872	0.218277	-5.30847	1.10548e-07	8.80447e-06
Interval_196339	chr20	56418187	56419564	1378	CASS4	307.134	1.13088	0.213252	5.30304	1.13893e-07	1.53861e-05
Interval_14652	chr1	109573547	109574451	905	RNU6V	101.573	1.52504	0.28763	5.30207	1.14496e-07	1.53902e-05
Interval_60086	chr11	82461765	82462209	445	LOC105369410	18.62	3.91338	0.738305	5.3005	1.15487e-07	1.54584e-05
Interval_144458	chr18	46008701	46010217	1517	LOC100422497	168.545	1.01392	0.191301	5.30013	1.1572e-07	1.54612e-05
Interval_211698	chr3	35372496	35372890	395	LOC101928135	14.2498	3.52294	0.664897	5.29847	1.16774e-07	1.5538e-05
Interval_13081	chr1	98538554	98539062	509	SNX7	24.9019	3.39929	0.641671	5.29756	1.1736e-07	1.5538e-05
Interval_158754	chr2	26785440	26786511	1072	CENPA	168.36	-1.17708	0.222238	-5.29649	1.18049e-07	9.38205e-06
Interval_272597	chr5	83265631	83266183	553	COQ10BP2	59.0917	2.07244	0.391544	5.293	1.20329e-07	9.5186e-06
Interval_120595	chr15	101167520	101168994	1475	LOC124903564	238.942	1.38831	0.262298	5.29286	1.20416e-07	9.5186e-06
Interval_101199	chr14	40744510	40745135	626	LOC105370467	37.7536	2.18319	0.412492	5.29269	1.20527e-07	9.5186e-06
Interval_57911	chr11	65857965	65861038	3074	MUS81	600.412	-1.22301	0.231241	-5.28889	1.23064e-07	9.69859e-06
Interval_267967	chr5	50647562	50648988	1427	LOC202319	141.268	1.06632	0.201633	5.28839	1.23397e-07	9.70444e-06
Interval_130580	chr17	7483340	7485260	1921	POLR2A	496.158	-1.15128	0.21777	-5.2867	1.24541e-07	9.77403e-06
Interval_90596	chr13	55527264	55528011	748	MIR5007	39.9026	2.4457	0.462689	5.28584	1.2513e-07	9.79975e-06
Interval_78973	chr12	84711753	84712172	420	LOC124903121	29.8748	2.5403	0.480629	5.28536	1.25457e-07	9.80491e-06
Interval_100243	chr14	33779508	33780258	751	SNORA89	22.9911	-3.26404	0.617685	-5.2843	1.26183e-07	9.83897e-06
Interval_135047	chr17	51119781	51122293	2513	LOC124904125	1162.56	-1.43209	0.271042	-5.28364	1.26639e-07	9.83897e-06
Interval_273685	chr5	89748657	89749761	1105	LINC02161	88.1693	1.95376	0.369778	5.28359	1.26678e-07	9.83897e-06
Interval_231580	chr3	176092219	176092500	282	LOC100131216	31.4246	2.97056	0.562758	5.27858	1.30192e-07	1.69296e-05
Interval_45477	chr10	103966601	103968637	2037	SLK	131.952	-1.24531	0.236108	-5.27431	1.33257e-07	1.03287e-05
Interval_202373	chr22	20079769	20080876	1108	DGCR8	81.3878	-1.85343	0.3516	-5.27143	1.35366e-07	1.04705e-05
Interval_162640	chr2	52251249	52252021	773	LOC107985766	52.3229	1.6142	0.306341	5.26931	1.36936e-07	1.05702e-05
Interval_267149	chr5	40628165	40628914	750	LOC124900196	105.169	1.69291	0.321437	5.26668	1.38912e-07	1.06826e-05
Interval_123038	chr16	21794754	21795062	309	LOC105371126	23.3464	-2.5031	0.475276	-5.26662	1.3896e-07	1.06826e-05
Interval_239021	chr4	31815128	31816386	1259	LOC105374566	24.5029	4.48202	0.851132	5.26595	1.39463e-07	1.06994e-05
Interval_74855	chr12	56116084	56117005	922	RPL41	248.847	-1.17909	0.224011	-5.26352	1.41325e-07	2.35368e-05
Interval_157160	chr2	14088595	14089808	1214	RNU6-1288P	52.276	1.81428	0.344777	5.26218	1.42354e-07	1.08838e-05
Interval_273089	chr5	86391979	86392478	500	LOC100421863	37.7297	2.44368	0.464396	5.26207	1.42446e-07	1.08838e-05
Interval_148403	chr18	77112092	77112730	639	LOC124904328	83.969	-2.3249	0.442393	-5.25528	1.47803e-07	1.12343e-05
Interval_65018	chr11	116912671	116913773	1103	APOA1	187.654	1.14623	0.218123	5.25497	1.48052e-07	1.88488e-05
Interval_127048	chr16	67659803	67661302	1500	ACD	237.192	-1.26503	0.240735	-5.25485	1.48146e-07	1.12343e-05
Interval_129951	chr17	2593004	2595203	2200	EIF4A1P9	169.414	-2.25195	0.428555	-5.25475	1.48223e-07	1.12343e-05
Interval_138704	chr17	80146715	80147840	1126	EIF4A3	221.662	-1.20146	0.228643	-5.25475	1.48229e-07	1.12343e-05
Interval_23720	chr1	194480090	194481515	1426	RNU6-983P	46.0596	2.02462	0.385467	5.25238	1.50145e-07	1.13567e-05
Interval_138856	chr17	81101448	81102492	1045	MIR657	55.0113	-2.29469	0.437253	-5.24796	1.53796e-07	1.16094e-05
Interval_94057	chr13	81785193	81785986	794	LOC105370284	45.6386	2.25303	0.429554	5.24505	1.56237e-07	1.17701e-05
Interval_170540	chr2	113889457	113891512	2056	ACTR3-AS1	740.4	-1.07944	0.205813	-5.24475	1.56493e-07	2.52405e-05
Interval_278636	chr5	121106917	121107685	769	LOC102467226	8.48123	-6.14727	1.1721	-5.24465	1.56581e-07	1.95927e-05
Interval_110190	chr14	105490560	105491814	1255	TEDC1	633.318	-1.13874	0.217149	-5.24407	1.57076e-07	1.1786e-05
Interval_207957	chr3	10292424	10293414	991	GHRL	171.584	1.1555	0.220403	5.24266	1.58281e-07	1.18528e-05
Interval_31722	chr1	248837692	248839313	1622	ZNF672	571.478	-1.05542	0.201559	-5.23629	1.63836e-07	1.22444e-05
Interval_201328	chr21	42634391	42636011	1621	PDE9A	56.8874	-2.68683	0.513174	-5.23571	1.64353e-07	2.03904e-05
Interval_89529	chr13	48531795	48533528	1734	LOC124903174	202.234	-1.18691	0.226736	-5.23474	1.65216e-07	1.23105e-05
Interval_78602	chr12	82149062	82150108	1047	LOC105369873	60.2568	1.94303	0.371192	5.23456	1.65376e-07	1.23105e-05
Interval_205319	chr22	42889229	42889570	342	LOC101927393	78.2314	1.73444	0.331382	5.23394	1.65935e-07	2.04721e-05
Interval_176050	chr2	151347491	151349635	2145	TNFAIP6	209.277	1.22695	0.234445	5.23342	1.66401e-07	2.04721e-05
Interval_138307	chr17	77404630	77406531	1902	MIR4316	119.28	-1.58746	0.303392	-5.23236	1.67358e-07	1.24335e-05
Interval_154823	chr19	56314154	56315666	1513	LOC105372468	419.398	-1.08513	0.207476	-5.23012	1.69399e-07	2.70488e-05
Interval_94695	chr13	86460114	86461314	1201	LOC105370299	45.4726	2.23071	0.426541	5.22978	1.69716e-07	1.25744e-05
Interval_243784	chr4	69407169	69407644	476	LOC100422029	36.2387	1.9114	0.3655	5.22955	1.69924e-07	1.25744e-05
Interval_4350	chr1	36729511	36730217	707	LOC107984941	12.9829	-5.54828	1.06098	-5.22938	1.70084e-07	2.08531e-05
Interval_149115	chr19	2620750	2622049	1300	MIR7850	197.591	-1.07383	0.205367	-5.22881	1.70601e-07	1.25997e-05
Interval_182889	chr2	194684520	194684927	408	LOC124906142	29.8894	2.58863	0.495171	5.22774	1.71595e-07	1.26482e-05
Interval_117266	chr15	75453894	75454556	663	LOC105370902	367.06	-1.18242	0.226311	-5.22477	1.74376e-07	2.75678e-05
Interval_127070	chr16	67841696	67842765	1070	THAP11	169.065	-1.2995	0.248724	-5.22468	1.74459e-07	1.28342e-05
Interval_215790	chr3	65610820	65611971	1152	ILF2P1	72.6749	1.56731	0.300088	5.22282	1.7622e-07	1.29384e-05
Interval_164358	chr2	64191820	64193117	1298	LINC00309	216.893	1.04697	0.200656	5.21773	1.81128e-07	1.3247e-05
Interval_117673	chr15	78658928	78659256	329	RPL18P11	8.57657	-6.37127	1.22263	-5.21113	1.87691e-07	2.24829e-05
Interval_181205	chr2	184447083	184447466	384	LOC105373779	23.9105	3.70819	0.711647	5.21072	1.88112e-07	1.37311e-05
Interval_1031	chr1	9234055	9235236	1182	LOC124903836	164.458	-1.51768	0.291322	-5.20965	1.89202e-07	1.37839e-05
Interval_22221	chr1	185315737	185316390	654	LOC124904470	183.028	-1.0653	0.204507	-5.20912	1.89736e-07	1.3796e-05
Interval_97980	chr13	110705543	110707208	1666	CARS2	270.607	-1.15092	0.22101	-5.20756	1.91343e-07	1.38799e-05
Interval_9654	chr1	74162209	74163113	905	LRRIQ3	54.9712	2.56401	0.492389	5.20728	1.91627e-07	1.38799e-05
Interval_63484	chr11	105445491	105446154	664	LOC105369468	62.4605	2.22942	0.428308	5.20519	1.93802e-07	1.40104e-05
Interval_134331	chr17	44324394	44325830	1437	SLC25A39	124.85	-1.99488	0.383346	-5.20385	1.95198e-07	1.40842e-05
Interval_260114	chr4	178072868	178073143	276	LOC105377561	18.7821	3.54133	0.68059	5.20332	1.95758e-07	3.02007e-05
Interval_108393	chr14	92793448	92794662	1215	GOLGA5	264.046	-1.26237	0.242706	-5.20123	1.97978e-07	1.42574e-05
Interval_74856	chr12	56117835	56118815	981	ZC3H10	299.764	-1.07556	0.206825	-5.20035	1.98914e-07	1.42743e-05
Interval_248811	chr4	101346159	101348568	2410	PPP3CA	294.283	-1.10002	0.211529	-5.2003	1.98971e-07	1.42743e-05
Interval_156513	chr2	10285108	10286112	1005	RN7SL66P	45.5755	-2.13001	0.409946	-5.19582	2.03818e-07	1.45941e-05
Interval_149942	chr19	10346273	10347326	1054	ICAM3	184.115	1.22993	0.236773	5.19456	2.05203e-07	2.41835e-05
Interval_275670	chr5	101772281	101772932	652	OR7H2P	32.7723	2.81668	0.542236	5.19456	2.0521e-07	1.46659e-05
Interval_33858	chr10	14559496	14560795	1300	LOC124902381	428.181	-1.13749	0.219072	-5.19233	2.07683e-07	1.48145e-05
Interval_108550	chr14	94025742	94026684	943	OTUB2	78.5318	-1.33032	0.25638	-5.18886	2.11587e-07	1.50644e-05
Interval_239317	chr4	34414964	34415719	756	LINC02484	43.1354	2.09735	0.404564	5.18422	2.1692e-07	1.53338e-05
Interval_75624	chr12	61466440	61467213	774	DUX4L52	36.3651	2.24444	0.43297	5.18381	2.17398e-07	1.53338e-05
Interval_154067	chr19	49495843	49497513	1671	RPS11	369.404	-1.25714	0.242514	-5.1838	2.17411e-07	1.53338e-05
Interval_55814	chr11	45917182	45918937	1756	PEX16	370.554	-1.03004	0.198769	-5.18207	2.19441e-07	1.5448e-05
Interval_170361	chr2	112645015	112646263	1249	SLC20A1	228.943	-1.54594	0.298354	-5.18158	2.20016e-07	1.54595e-05
Interval_142529	chr18	31108566	31108928	363	DSCAS	25.7379	3.25376	0.628317	5.17854	2.23632e-07	2.60844e-05
Interval_253801	chr4	135865767	135866630	864	LINC00613	46.5381	1.84285	0.355884	5.17823	2.24005e-07	1.57104e-05
Interval_190335	chr20	5570172	5571190	1019	EIF4EP1	150.927	1.20947	0.233782	5.17352	2.29722e-07	2.66427e-05
Interval_20747	chr1	176280451	176280780	330	LOC100129734	32.5082	1.96677	0.380568	5.16798	2.36637e-07	1.65347e-05
Interval_227668	chr3	150762869	150764251	1383	SIAH2	273.79	-1.29978	0.251618	-5.16567	2.3958e-07	1.67093e-05
Interval_79746	chr12	89708724	89710619	1896	ATP2B1-AS1	633.327	-1.2553	0.243042	-5.16497	2.40477e-07	1.67098e-05
Interval_50846	chr11	8963961	8965155	1195	TMEM9B	71.1793	-1.60195	0.31019	-5.16442	2.41183e-07	1.6728e-05
Interval_48467	chr10	125822885	125823998	1114	BCCIP	144.23	-1.00606	0.194899	-5.16195	2.44392e-07	1.68882e-05
Interval_66866	chr11	130070986	130072284	1299	APLP2	142.115	-1.11571	0.216224	-5.15997	2.46992e-07	1.70365e-05
Interval_181200	chr2	184429116	184429685	570	LOC105373779	50.161	2.51649	0.48789	5.1579	2.49735e-07	1.71942e-05
Interval_84094	chr12	122265531	122267118	1588	VPS33A	147.51	-1.37368	0.266399	-5.15647	2.51646e-07	1.72941e-05
Interval_74899	chr12	56448883	56449840	958	TIMELESS	177.426	-1.14247	0.221714	-5.15291	2.56471e-07	1.75935e-05
Interval_134290	chr17	44006142	44007610	1469	NAGS	140.553	-1.34659	0.26135	-5.15245	2.57109e-07	1.76052e-05
Interval_11590	chr1	88700806	88702102	1297	PKN2-AS1	189.181	1.17985	0.229087	5.15024	2.60149e-07	2.96529e-05
Interval_149974	chr19	10568553	10569472	920	CDKN2D	277.274	-1.02349	0.198737	-5.14996	2.60542e-07	3.782e-05
Interval_71105	chr12	26113988	26114853	866	BHLHE41	39.8409	-2.94825	0.572584	-5.14902	2.61854e-07	1.78975e-05
Interval_81966	chr12	104569326	104570580	1255	MIR3922	199.141	1.06927	0.207688	5.14844	2.6266e-07	1.792e-05
Interval_154892	chr19	57279418	57281090	1673	ZNF460-AS1	214.595	-1.11964	0.217557	-5.14642	2.65502e-07	3.83656e-05
Interval_218286	chr3	83731128	83732064	937	LOC105377186	58.4834	2.32948	0.45271	5.14564	2.66613e-07	1.81567e-05
Interval_232345	chr3	180419478	180419908	431	LINC02053	25.9771	2.47741	0.481709	5.14296	2.70441e-07	1.83841e-05
Interval_150348	chr19	14136536	14137659	1124	ADGRL1-AS1	733.784	-1.01921	0.1982	-5.14235	2.71327e-07	1.84111e-05
Interval_134759	chr17	48944223	48945369	1147	SNF8	53.1783	-1.50823	0.29342	-5.14018	2.74477e-07	1.85913e-05
Interval_164540	chr2	65120631	65121644	1014	RAB1A	71.703	-2.34158	0.455684	-5.1386	2.76793e-07	1.87144e-05
Interval_225803	chr3	138786276	138787468	1193	GAPDHP39	175.585	1.00686	0.195954	5.13825	2.77314e-07	3.13158e-05
Interval_154145	chr19	50383637	50385016	1380	POLD1	157.573	-1.33879	0.260717	-5.13502	2.8211e-07	1.90396e-05
Interval_41350	chr10	73908823	73909653	831	PLAU	342.09	-1.36792	0.266495	-5.13298	2.85189e-07	1.92129e-05
Interval_249488	chr4	105196031	105197360	1330	LOC124900868	319.596	1.11095	0.216516	5.13105	2.88136e-07	3.23061e-05
Interval_217200	chr3	75434757	75436203	1447	LINC02018	400.809	-1.05931	0.206528	-5.12914	2.9107e-07	1.95741e-05
Interval_147317	chr18	68474128	68474781	654	AKR1B10P2	30.2171	2.21982	0.432904	5.12775	2.93225e-07	1.96838e-05
Interval_160427	chr2	37677574	37677826	253	LOC107985870	12.9635	-3.99664	0.780103	-5.12322	3.00363e-07	3.33001e-05
Interval_17744	chr1	155856921	155857556	636	GON4L	121.037	-1.16616	0.227645	-5.12272	3.01156e-07	2.01751e-05
Interval_17542	chr1	154227037	154227454	418	UBAP2L	27.3267	-2.31727	0.452406	-5.1221	3.02154e-07	2.01751e-05
Interval_189508	chr2	241355880	241356581	702	LOC105373973	173.521	-1.55637	0.303853	-5.1221	3.02154e-07	2.01751e-05
Interval_57499	chr11	62761134	62762207	1074	POLR2G	155.039	-1.20377	0.23511	-5.12002	3.05508e-07	2.03629e-05
Interval_21866	chr1	183363572	183364453	882	NMNAT2	189.714	-1.11516	0.217875	-5.11836	3.08199e-07	2.05059e-05
Interval_138720	chr17	80230338	80231002	665	SLC26A11	17.4911	-4.47117	0.873857	-5.11659	3.11105e-07	2.06626e-05
Interval_154296	chr19	51651224	51652046	823	RPL7P51	156.639	-1.61429	0.315702	-5.11333	3.16525e-07	2.0979e-05
Interval_202940	chr22	23913643	23914858	1216	LOC100129358	160.275	-1.21226	0.23709	-5.11306	3.16984e-07	2.0979e-05
Interval_265714	chr5	30353203	30353905	703	DYNC1LI1P1	58.5761	1.62525	0.317935	5.11191	3.18924e-07	2.10357e-05
Interval_68582	chr12	8242700	8243962	1263	FAM86FP	421.013	-1.39129	0.272168	-5.11188	3.1896e-07	2.10357e-05
Interval_62440	chr11	98513065	98513945	881	LOC105369455	35.4537	2.0441	0.399906	5.11145	3.19695e-07	2.10472e-05
Interval_13731	chr1	102717610	102718651	1042	LOC105378874	52.8406	1.9692	0.385359	5.11004	3.2209e-07	2.1161e-05
Interval_37022	chr10	42335966	42336859	894	LOC441666	60.4311	1.85574	0.363175	5.10977	3.22549e-07	2.1161e-05
Interval_2328	chr1	20785740	20788134	2395	HP1BP3	182.462	-1.51122	0.295814	-5.1087	3.24383e-07	2.12443e-05
Interval_166389	chr2	78025906	78026767	862	LOC105374816	66.7773	2.21528	0.433853	5.10606	3.28942e-07	2.15054e-05
Interval_141714	chr18	24396979	24398288	1310	IMPACT	93.8364	-1.60884	0.315115	-5.10556	3.29823e-07	2.15256e-05
Interval_2480	chr1	21607333	21608254	922	LINC02596	53.6012	-2.70595	0.530057	-5.10502	3.30757e-07	2.15491e-05
Interval_231858	chr3	177599345	177599859	515	LOC124900562	98.4894	1.49974	0.293853	5.10373	3.33026e-07	2.16594e-05
Interval_121074	chr16	3134410	3135691	1282	ZNF213-AS1	215.324	-1.07749	0.211201	-5.10173	3.36556e-07	2.18512e-05
Interval_156180	chr2	8091000	8091600	601	LINC00298	46.217	-2.13637	0.418856	-5.1005	3.38761e-07	2.19564e-05
Interval_112630	chr15	41230451	41231797	1347	CHP1	360.176	-1.19751	0.234883	-5.09835	3.4262e-07	2.21302e-05
Interval_138600	chr17	79230895	79231335	441	LOC124904069	8.86537	-6.74562	1.32368	-5.09609	3.46732e-07	3.78088e-05
Interval_200712	chr21	38228387	38230810	2424	SPATA20P1	433.109	1.13245	0.222222	5.09603	3.46859e-07	4.71359e-05
Interval_38019	chr10	49188069	49188763	695	TMEM273	104.105	-1.52897	0.300041	-5.09585	3.47174e-07	2.23859e-05
Interval_271547	chr5	76402390	76403421	1032	SNRPCP2	188.427	1.22494	0.240453	5.09429	3.50049e-07	3.80567e-05
Interval_5101	chr1	42766616	42767929	1314	C1orf50	269.439	-1.08733	0.213488	-5.09317	3.52129e-07	2.26665e-05
Interval_134093	chr17	42154151	42155471	1321	RAB5C	256.593	-1.44816	0.284394	-5.0921	3.54128e-07	2.27562e-05
Interval_152944	chr19	40403371	40404512	1142	PRX	49.0904	-2.38298	0.468052	-5.09128	3.55661e-07	2.28157e-05
Interval_18969	chr1	163714798	163715649	852	LOC124904447	28.9037	2.84993	0.560009	5.08907	3.59814e-07	2.30428e-05
Interval_149015	chr19	1811950	1813190	1241	ATP8B3	213.402	-1.46603	0.288136	-5.08796	3.61938e-07	2.31394e-05
Interval_131700	chr17	17476925	17477675	751	MED9	30.2966	-3.11228	0.61181	-5.087	3.63765e-07	2.32167e-05
Interval_10802	chr1	83367941	83368619	679	LINC01712	43.115	2.26656	0.445893	5.08319	3.71149e-07	2.36478e-05
Interval_2331	chr1	20821273	20821846	574	RNU7-200P	92.4238	1.58768	0.312419	5.08191	3.73662e-07	2.37677e-05
Interval_94115	chr13	82209087	82209828	742	LOC105370285	25.1019	3.18633	0.627156	5.08059	3.76259e-07	4.0484e-05
Interval_213435	chr3	46488748	46489293	546	RTP3	35.4125	-1.80804	0.356012	-5.0786	3.80219e-07	4.07896e-05
Interval_88505	chr13	41213279	41214788	1510	MORF4L1P4	79.0731	-1.54146	0.303828	-5.07346	3.90643e-07	2.48058e-05
Interval_10618	chr1	81764971	81765721	751	ADGRL2	24.2116	2.33508	0.460287	5.07308	3.91419e-07	2.48132e-05
Interval_235180	chr4	1928193	1929463	1271	SCARNA22	73.2663	-2.09888	0.413991	-5.06987	3.98088e-07	2.51935e-05
Interval_63058	chr11	103153637	103154334	698	DYNC2H1	35.2584	1.86361	0.367654	5.06892	4.0009e-07	2.52776e-05
Interval_261984	chr5	1539554	1540795	1242	LOC124901161	86.2452	-1.64379	0.324403	-5.06712	4.03884e-07	2.54745e-05
Interval_89468	chr13	48193572	48194773	1202	LOC105370198	111.396	1.24591	0.245935	5.066	4.06256e-07	2.55416e-05
Interval_153173	chr19	42075367	42076381	1015	ZNF574	497.188	-1.04939	0.207145	-5.06598	4.06306e-07	2.55416e-05
Interval_273681	chr5	89739761	89740829	1069	LINC02161	99.1759	1.21758	0.240388	5.06506	4.08276e-07	2.55899e-05
Interval_133803	chr17	40018984	40019837	854	CSF3	31.8882	-2.82799	0.558405	-5.06441	4.09675e-07	4.32501e-05
Interval_134033	chr17	41665693	41667701	2009	LOC124904004	170.089	-1.31587	0.259866	-5.06364	4.11333e-07	4.32705e-05
Interval_139807	chr18	3947160	3947569	410	DLGAP1-AS4	12.9899	-4.18838	0.82738	-5.06222	4.14403e-07	4.33725e-05
Interval_127815	chr16	75516799	75517753	955	TMEM231P1	172.703	-1.42064	0.280758	-5.06001	4.19245e-07	2.62234e-05
Interval_246070	chr4	83535404	83537039	1636	GPAT3	104.456	-1.44986	0.286575	-5.05927	4.20859e-07	2.6237e-05
Interval_98511	chr14	20013613	20014045	433	OR4K14	20.2554	3.16193	0.625108	5.0582	4.23226e-07	2.63409e-05
Interval_127441	chr16	71894201	71896097	1897	IST1	294.91	-1.12181	0.221912	-5.05519	4.29952e-07	2.67153e-05
Interval_235027	chr4	781327	782546	1220	PCGF3-AS1	206.23	-1.07905	0.213626	-5.05113	4.39194e-07	2.71996e-05
Interval_135903	chr17	57986856	57989236	2381	LOC101929185	124.516	-1.19655	0.237118	-5.04622	4.50639e-07	2.78557e-05
Interval_9653	chr1	74152430	74152800	371	LRRIQ3	33.0048	3.02254	0.599003	5.04595	4.5127e-07	2.78557e-05
Interval_195434	chr20	48794600	48795453	854	PREX1	106.821	-2.13537	0.42347	-5.04255	4.59377e-07	2.82727e-05
Interval_278693	chr5	121505678	121507085	1408	RPL23AP44	82.3223	1.69784	0.336721	5.04227	4.6003e-07	2.82727e-05
Interval_132515	chr17	28710865	28712864	2000	PROCA1	111.419	-1.19965	0.237923	-5.04217	4.60282e-07	2.82727e-05
Interval_236204	chr4	10115359	10118031	2673	WDR1	516.322	-1.0565	0.20963	-5.0398	4.66007e-07	6.07426e-05
Interval_247365	chr4	91429528	91430003	476	LOC124900733	27.1057	2.70691	0.537115	5.03972	4.66208e-07	2.859e-05
Interval_149028	chr19	1904946	1905903	958	ADAT3	241.88	-1.26467	0.251027	-5.03797	4.70496e-07	2.8806e-05
Interval_273693	chr5	89784879	89785538	660	LOC124901184	65.8332	1.59336	0.316465	5.03486	4.78187e-07	2.92293e-05
Interval_74431	chr12	53053572	53054741	1170	TNS2-AS1	129.288	-1.94313	0.386107	-5.03262	4.83813e-07	2.95251e-05
Interval_58442	chr11	70269973	70271440	1468	H2AZP4	160.062	-1.44076	0.286405	-5.03051	4.89186e-07	2.97631e-05
Interval_200033	chr21	33478856	33480584	1729	TMEM50B	225.392	-1.10723	0.220104	-5.03046	4.89295e-07	2.97631e-05
Interval_113069	chr15	45058033	45059571	1539	LOC100422669	155.557	1.04433	0.207687	5.02839	4.94621e-07	3.00385e-05
Interval_26138	chr1	209676724	209678634	1911	G0S2	1164.47	-1.66998	0.332162	-5.02762	4.96612e-07	3.01107e-05
Interval_14094	chr1	105620489	105621203	715	LINC01676	37.4362	2.39838	0.477304	5.02486	5.03794e-07	3.0497e-05
Interval_239348	chr4	34592628	34593393	766	LOC107986270	32.0244	2.98866	0.594872	5.02404	5.05959e-07	3.05637e-05
Interval_74479	chr12	53320914	53321887	974	AAAS	223.967	-1.1759	0.234066	-5.02378	5.06643e-07	3.05637e-05
Interval_257026	chr4	157320255	157320935	681	GRIA2	30.041	2.00663	0.399448	5.02352	5.07335e-07	3.05637e-05
Interval_174716	chr2	143152073	143153144	1072	ARHGAP15	115.514	1.08538	0.216144	5.02158	5.12493e-07	3.0825e-05
Interval_196876	chr20	60646513	60646817	305	MIR548AG2	7.19059	-6.55052	1.30471	-5.02067	5.14915e-07	5.20884e-05
Interval_120896	chr16	1611753	1612478	726	CRAMP1	209.178	-1.14044	0.227154	-5.02055	5.15226e-07	3.09399e-05
Interval_233146	chr3	186150794	186151730	937	LOC105374257	152.184	1.23496	0.245999	5.02019	5.16211e-07	5.20884e-05
Interval_219496	chr3	95839703	95840066	364	MTHFD2P1	19.236	3.47115	0.691441	5.02018	5.16243e-07	5.20884e-05
Interval_122919	chr16	20900074	20901784	1711	LYRM1	310.695	-1.1669	0.232448	-5.02005	5.16585e-07	3.0972e-05
Interval_63498	chr11	105548128	105549087	960	LOC105369468	63.5366	1.71078	0.340961	5.01753	5.23396e-07	3.13304e-05
Interval_73368	chr12	45989722	45991294	1573	RPL13AP21	567.518	-1.05931	0.211259	-5.01424	5.32437e-07	3.17969e-05
Interval_84121	chr12	122681198	122682423	1226	LOC124903124	86.1955	-1.47362	0.293913	-5.0138	5.3365e-07	3.17969e-05
Interval_212086	chr3	38023289	38025474	2186	PLCD1	544.838	-1.25666	0.250698	-5.01264	5.36878e-07	3.1934e-05
Interval_124714	chr16	48611449	48613640	2192	LOC124903687	1323.72	1.33778	0.266887	5.01254	5.3717e-07	5.40504e-05
Interval_23773	chr1	194835217	194836018	802	RNU6-983P	39.2054	2.3099	0.460956	5.01111	5.41178e-07	3.2139e-05
Interval_134658	chr17	47840603	47841883	1281	SCRN2	53.2962	-2.20446	0.440057	-5.00949	5.45754e-07	3.23215e-05
Interval_3295	chr1	28222793	28223320	528	DNAJC8	11.9648	-5.11948	1.022	-5.00929	5.463e-07	5.48934e-05
Interval_127110	chr16	68263948	68265752	1805	SLC7A6	107.906	-1.4881	0.297073	-5.00921	5.46526e-07	3.23215e-05
Interval_122778	chr16	19513432	19514267	836	GDE1	97.911	1.21668	0.242894	5.00911	5.46831e-07	3.23215e-05
Interval_136776	chr17	65055433	65057302	1870	GNA13	305.872	-1.10532	0.220762	-5.00683	5.53333e-07	3.26545e-05
Interval_172689	chr2	129011653	129011914	262	LOC101927881	6.52986	-6.3961	1.27802	-5.00468	5.59552e-07	5.60705e-05
Interval_164543	chr2	65129548	65130949	1402	RAB1A	841.81	-1.01571	0.202987	-5.00383	5.62014e-07	6.98363e-05
Interval_62540	chr11	99241417	99242318	902	RN7SKP53	45.9996	1.71472	0.342728	5.00314	5.64041e-07	3.32342e-05
Interval_193637	chr20	35791614	35792613	1000	LOC124904972	56.6158	1.82849	0.365518	5.00246	5.66022e-07	3.32988e-05
Interval_273631	chr5	89564628	89565804	1177	LOC107986387	111.017	1.58674	0.317278	5.00109	5.70059e-07	3.34838e-05
Interval_2691	chr1	23496846	23498368	1523	ASAP3	69.8408	-1.62368	0.324744	-4.99986	5.73706e-07	3.36455e-05
Interval_138355	chr17	77803737	77804340	604	LOC105371908	9.32511	-6.72187	1.34464	-4.999	5.7627e-07	5.75087e-05
Interval_73896	chr12	49069408	49070584	1177	RHEBL1	168.789	-1.09073	0.218217	-4.99835	5.78227e-07	3.38578e-05
Interval_5573	chr1	46340173	46341401	1229	NSUN4	382.519	-1.03465	0.20709	-4.99612	5.84941e-07	3.41976e-05
Interval_84297	chr12	124021043	124021249	207	ZNF664-RFLNA	6.5872	-6.32376	1.26633	-4.99377	5.92104e-07	5.87674e-05
Interval_23742	chr1	194604328	194604747	420	RNU6-983P	24.1336	2.87145	0.575122	4.99276	5.95215e-07	3.4736e-05
Interval_139107	chr17	83051447	83052221	775	B3GNTL1	282.879	-1.2673	0.253841	-4.99251	5.95997e-07	3.4736e-05
Interval_132760	chr17	30378254	30381618	3365	CPD	410.991	-1.74357	0.349284	-4.99183	5.98097e-07	3.48044e-05
Interval_123049	chr16	21952407	21953941	1535	UQCRC2	346.375	-1.00734	0.201806	-4.99165	5.98664e-07	7.29707e-05
Interval_101562	chr14	43360968	43361378	411	LOC124903307	17.988	3.24425	0.650041	4.99083	6.01192e-07	5.95074e-05
Interval_208307	chr3	12662539	12664880	2342	RAF1	455.981	-1.11342	0.223123	-4.99014	6.03358e-07	3.49993e-05
Interval_111794	chr15	34366399	34368154	1756	LPCAT4	109.1	-1.67658	0.335994	-4.98991	6.04083e-07	3.49993e-05
Interval_642	chr1	6041334	6042327	994	LOC124903831	27.9041	-3.67864	0.737228	-4.98983	6.0433e-07	3.49993e-05
Interval_203757	chr22	30252353	30253496	1144	LIF	68.4836	-1.66479	0.333656	-4.98956	6.05169e-07	3.49993e-05
Interval_28698	chr1	228139656	228140665	1010	GUK1	831.739	-1.08552	0.217574	-4.98919	6.06323e-07	3.50121e-05
Interval_243794	chr4	69483002	69483931	930	UGT2B4	44.2658	2.34095	0.469369	4.98745	6.11804e-07	6.03123e-05
Interval_99132	chr14	24141099	24142139	1041	EMC9	275.86	-1.02711	0.206052	-4.9847	6.20573e-07	7.5008e-05
Interval_22865	chr1	189262774	189263346	573	LOC105371657	24.1233	2.95327	0.592487	4.98454	6.21108e-07	6.11469e-05
Interval_226829	chr3	145498420	145499044	625	LARP7P4	30.2375	2.16112	0.433684	4.98316	6.25543e-07	3.60666e-05
Interval_167040	chr2	83339009	83339795	787	LOC105374833	58.5051	1.70067	0.341356	4.98209	6.29013e-07	3.62111e-05
Interval_50306	chr11	5577738	5578274	537	OR52B6	18.5069	2.88307	0.578737	4.98166	6.30419e-07	7.54023e-05
Interval_57981	chr11	66438474	66439647	1174	MRPL11	277.758	-1.11362	0.22358	-4.98086	6.33021e-07	3.63861e-05
Interval_117168	chr15	74872683	74873951	1269	SCAMP2	128.157	-1.43536	0.288195	-4.9805	6.34191e-07	3.63977e-05
Interval_102225	chr14	48345617	48346491	875	RNU6-297P	40.0037	1.9111	0.38409	4.97566	6.50247e-07	3.72623e-05
Interval_3235	chr1	27913998	27915229	1232	RPA2	320.943	-1.0549	0.212047	-4.97486	6.52945e-07	7.72289e-05
Interval_46015	chr10	107565417	107566021	605	RNA5SP326	36.2645	2.269	0.456202	4.97368	6.56951e-07	3.75892e-05
Interval_23042	chr1	190701425	190702040	616	LINC01720	37.3426	2.53056	0.509138	4.97029	6.68534e-07	6.4767e-05
Interval_218333	chr3	84091953	84092810	858	LOC105377188	27.4804	2.38398	0.479849	4.96819	6.75793e-07	3.86085e-05
Interval_63671	chr11	106637896	106638569	674	LOC124902744	70.3178	2.42789	0.488898	4.96605	6.83315e-07	3.8979e-05
Interval_84237	chr12	123510822	123513144	2323	RILPL1	71.612	-1.92697	0.388175	-4.96418	6.89902e-07	3.92951e-05
Interval_168425	chr2	99154182	99155881	1700	LIPT1	211.021	-1.32168	0.266296	-4.9632	6.93406e-07	3.94349e-05
Interval_27232	chr1	217825364	217825873	510	UBBP2	34.9963	2.34526	0.47259	4.96256	6.95709e-07	3.95062e-05
Interval_47773	chr10	120316177	120316507	331	RPL21P16	7.16741	-6.71169	1.35299	-4.96065	7.02583e-07	6.72617e-05
Interval_176414	chr2	153642945	153643989	1045	DNAJA1P2	47.8791	2.25784	0.455424	4.95767	7.13438e-07	4.04518e-05
Interval_49471	chr10	133258889	133259876	988	MIR202HG	149.043	-1.45668	0.293943	-4.95565	7.20872e-07	4.07543e-05
Interval_113626	chr15	49587669	49589048	1380	FAM227B	46.7551	1.35595	0.273618	4.95564	7.20941e-07	4.07543e-05
Interval_259299	chr4	172409561	172410181	621	LOC100506133	27.612	2.19621	0.443217	4.95516	7.22705e-07	4.07927e-05
Interval_165416	chr2	70962211	70962818	608	RN7SL160P	11.7305	-5.61506	1.13363	-4.95317	7.30147e-07	6.94449e-05
Interval_213798	chr3	49855908	49857387	1480	TRAIP	119.734	-1.28237	0.259024	-4.95078	7.3915e-07	7.02097e-05
Interval_23425	chr1	192805905	192806417	513	RGS2	452.228	1.15481	0.233295	4.94998	7.42225e-07	7.041e-05
Interval_3277	chr1	28154125	28155206	1082	RNU7-29P	60.9765	2.23709	0.452188	4.94727	7.52619e-07	8.64565e-05
Interval_104062	chr14	61491199	61492724	1526	LOC105370525	249.69	1.05504	0.213324	4.94571	7.58678e-07	4.26949e-05
Interval_263	chr1	2585218	2586949	1732	PRXL2B	323.096	-1.25154	0.253115	-4.94457	7.63131e-07	4.28813e-05
Interval_117889	chr15	80238790	80239342	553	CTXND1	14.0314	-3.74927	0.758727	-4.94153	7.75125e-07	7.33403e-05
Interval_10643	chr1	81998798	81999023	226	ADGRL2	34.6943	2.62612	0.531509	4.94088	7.77693e-07	4.36344e-05
Interval_256285	chr4	152654105	152654913	809	TMEM154	59.1999	1.44996	0.293508	4.9401	7.80813e-07	4.37442e-05
Interval_149453	chr19	5679982	5681084	1103	MICOS13	272.633	-1.20776	0.244508	-4.93957	7.82961e-07	4.37992e-05
Interval_49607	chr11	818999	820747	1749	PNPLA2	208.018	-1.58086	0.320092	-4.93876	7.86203e-07	4.3878e-05
Interval_162521	chr2	51548581	51549161	581	KNOP1P3	26.4641	2.84316	0.575697	4.93864	7.86704e-07	4.3878e-05
Interval_257877	chr4	162722462	162723358	897	LOC105377516	48.2923	1.64142	0.332386	4.9383	7.88054e-07	4.38882e-05
Interval_243902	chr4	70114515	70115090	576	CSN1S2BP	39.6888	1.8267	0.370221	4.93407	8.05318e-07	4.47833e-05
Interval_22159	chr1	184945486	184946329	844	LOC124904469	38.1787	2.7094	0.549463	4.931	8.18105e-07	7.65138e-05
Interval_23887	chr1	195634478	195634872	395	LOC105371671	24.6727	2.79194	0.566558	4.9279	8.31172e-07	4.606e-05
Interval_18552	chr1	160738941	160739588	648	SLAMF7	118.073	-2.56962	0.521462	-4.92772	8.31951e-07	4.606e-05
Interval_22129	chr1	184823338	184824045	708	RNU7-13P	84.3209	1.88063	0.381824	4.9254	8.41899e-07	4.65422e-05
Interval_136653	chr17	64129501	64131059	1559	ERN1	279.721	-1.46011	0.2965	-4.92449	8.45798e-07	4.66891e-05
Interval_138925	chr17	81733655	81734030	376	LOC105371929	29.6071	-2.36989	0.481481	-4.92209	8.56262e-07	4.70965e-05
Interval_153680	chr19	46014893	46017424	2532	MIR769	119.847	-1.54105	0.313094	-4.92201	8.56597e-07	4.70965e-05
Interval_233927	chr3	190685816	190687166	1351	LINC02013	77.9954	1.88654	0.383293	4.92193	8.56937e-07	4.70965e-05
Interval_18466	chr1	160193764	160194917	1154	CASQ1	62.0667	-2.04939	0.416544	-4.91999	8.65472e-07	8.03259e-05
Interval_152965	chr19	40570190	40571249	1060	SHKBP1	585.241	-1.12547	0.228888	-4.91711	8.78323e-07	4.81311e-05
Interval_199922	chr21	32727112	32728873	1762	SYNJ1	206.894	-1.00344	0.204173	-4.91468	8.89295e-07	4.86614e-05
Interval_17199	chr1	152036299	152037331	1033	S100A11	205.003	-1.61342	0.328421	-4.91267	8.98459e-07	4.90914e-05
Interval_150192	chr19	12736876	12737712	837	GET3	207.726	-1.10385	0.224935	-4.9074	9.22934e-07	0.000101285
Interval_108281	chr14	92248724	92249037	314	RNU6-366P	49.8204	1.92221	0.391787	4.90626	9.28282e-07	5.06473e-05
Interval_137078	chr17	68101045	68102615	1571	LINC00674	143.234	-1.59535	0.325513	-4.90105	9.5328e-07	5.19358e-05
Interval_156487	chr2	10090807	10092193	1387	LOC124900536	43.4201	-1.97495	0.403018	-4.9004	9.56413e-07	5.20311e-05
Interval_116461	chr15	69846181	69846411	231	LINC00593	9.78827	-5.29125	1.08041	-4.89745	9.70889e-07	8.89778e-05
Interval_120794	chr16	679641	680567	927	STUB1	40.8619	-2.37967	0.486054	-4.89588	9.78645e-07	5.30557e-05
Interval_273625	chr5	89544232	89544956	725	LOC107986387	98.1102	1.45841	0.297894	4.89572	9.79482e-07	5.30557e-05
Interval_197119	chr20	62711156	62711394	239	NTSR1	6.63292	-7.18182	1.46697	-4.89569	9.79595e-07	8.96334e-05
Interval_2697	chr1	23539646	23540239	594	LOC124903876	80.3961	-1.07107	0.218798	-4.89523	9.81897e-07	8.96488e-05
Interval_272971	chr5	85712352	85713110	759	RPS2P25	37.232	1.90281	0.38896	4.89205	9.97923e-07	5.39768e-05
Interval_170799	chr2	115821761	115822552	792	LOC105373572	43.4493	1.93969	0.396526	4.89171	9.99625e-07	5.39912e-05
Interval_157104	chr2	13716622	13718168	1547	LOC124907736	54.1467	2.04472	0.418397	4.88703	1.02368e-06	5.52114e-05
Interval_150202	chr19	12793057	12794152	1096	JUNB	443.503	-1.4798	0.302822	-4.88671	1.02535e-06	0.000109149
Interval_202993	chr22	24262427	24262985	559	BCRP1	7.52294	-6.37432	1.30465	-4.88586	1.02979e-06	9.36697e-05
Interval_170761	chr2	115514220	115515001	782	RPSAP23	39.6065	2.1525	0.44091	4.88196	1.05034e-06	5.6326e-05
Interval_51812	chr11	14907477	14909520	2044	CALCP	89.5946	-1.15044	0.235668	-4.88161	1.05224e-06	9.50015e-05
Interval_187779	chr2	228732412	228733071	660	RPL7L1P10	35.183	2.15236	0.440975	4.88091	1.056e-06	5.65485e-05
Interval_120273	chr15	98952197	98953407	1211	PGPEP1L	118.324	1.28819	0.263993	4.87962	1.06291e-06	5.68377e-05
Interval_134838	chr17	49677342	49678487	1146	SLC35B1	507.275	-1.04451	0.214126	-4.87801	1.07164e-06	0.00011222
Interval_138490	chr17	78557893	78559395	1503	LOC124904065	88.1964	-2.12545	0.435772	-4.87743	1.07476e-06	5.73899e-05
Interval_250917	chr4	115756957	115757596	640	PGAM4P2	30.5262	2.34924	0.481737	4.8766	1.07929e-06	5.75501e-05
Interval_57772	chr11	64923979	64925194	1216	PPP2R5B	93.2567	-1.76625	0.362594	-4.87116	1.10945e-06	5.90743e-05
Interval_164363	chr2	64219891	64221179	1289	LOC100507006	178.538	1.19314	0.245024	4.8695	1.11881e-06	5.94885e-05
Interval_157001	chr2	13105031	13106112	1082	LOC105373484	48.1383	1.81229	0.372301	4.8678	1.12845e-06	5.99162e-05
Interval_121620	chr16	8673625	8674819	1195	ABAT	73.2518	-1.74788	0.359126	-4.86703	1.13287e-06	6.00663e-05
Interval_152839	chr19	39408564	39409129	566	MIR4530	238.688	-2.30889	0.474472	-4.86624	1.13743e-06	0.000117173
Interval_218187	chr3	82973558	82974104	547	CYP51A1P1	33.7547	2.05874	0.423095	4.86591	1.13933e-06	6.03235e-05
Interval_144603	chr18	47203378	47203706	329	IER3IP1	13.1109	-3.95146	0.812189	-4.8652	1.14342e-06	0.000102599
Interval_112609	chr15	40952884	40954288	1405	CHAC1	97.8511	-1.18814	0.244338	-4.8627	1.15794e-06	6.12225e-05
Interval_274942	chr5	97588081	97588731	651	LINC01340	27.8077	2.28256	0.469483	4.86185	1.16294e-06	6.14009e-05
Interval_213809	chr3	49939696	49940732	1037	RBM6	217.195	-1.31501	0.270553	-4.86045	1.17122e-06	6.1718e-05
Interval_154062	chr19	49452896	49453966	1071	ALDH16A1	302.711	-1.13377	0.233364	-4.85839	1.18346e-06	6.21997e-05
Interval_73915	chr12	49264487	49265717	1231	TUBA1C	55.4371	-1.72186	0.354426	-4.85818	1.18469e-06	6.21997e-05
Interval_132564	chr17	28993127	28993681	555	SEZ6	15.3329	-4.28415	0.881969	-4.85749	1.18886e-06	0.000105894
Interval_153854	chr19	47504645	47505437	793	NAPA	64.1591	-2.1781	0.448586	-4.85548	1.20094e-06	6.29647e-05
Interval_272927	chr5	85423354	85424234	881	RPL5P17	36.7155	2.00819	0.413682	4.85444	1.20726e-06	6.32079e-05
Interval_79187	chr12	86285122	86285816	695	LOC105369877	39.7238	2.16556	0.446232	4.85299	1.21612e-06	6.35832e-05
Interval_88017	chr13	37847778	37848114	337	RNA5SP26	21.2173	2.4301	0.501148	4.84906	1.24048e-06	0.00011024
Interval_150301	chr19	13794653	13795799	1147	ZSWIM4	151.296	-1.50965	0.311372	-4.84838	1.24476e-06	6.49901e-05
Interval_165432	chr2	71026624	71027875	1252	OR7E91P	70.7283	-1.28189	0.264528	-4.84594	1.26013e-06	0.000111426
Interval_242411	chr4	59029911	59030998	1088	LINC02429	43.7133	1.95943	0.404386	4.84544	1.26329e-06	6.58663e-05
Interval_151386	chr19	21710742	21711314	573	MTDHP4	24.6559	2.45398	0.506634	4.8437	1.27445e-06	6.63561e-05
Interval_231583	chr3	176110894	176111372	479	LOC100131216	36.3065	1.75719	0.362831	4.843	1.27891e-06	6.64961e-05
Interval_219115	chr3	89733066	89733596	531	MTCO1P6	22.387	2.69761	0.557084	4.84237	1.283e-06	6.66169e-05
Interval_95496	chr13	92555116	92555946	831	LOC124903190	30.9379	2.57832	0.532491	4.84199	1.28543e-06	6.66508e-05
Interval_23300	chr1	192142335	192142835	501	RGS18	48.638	2.28258	0.471645	4.8396	1.30098e-06	6.73644e-05
Interval_63243	chr11	104348784	104349232	449	LOC102723879	26.2656	2.23937	0.462726	4.8395	1.30163e-06	0.000114265
Interval_27450	chr1	219460052	219461595	1544	LOC107984018	101.858	1.21393	0.250869	4.83889	1.30567e-06	6.75139e-05
Interval_66542	chr11	128124347	128124560	214	LINC02725	6.78542	-6.32369	1.30689	-4.83871	1.30684e-06	0.000114447
Interval_263107	chr5	10618907	10619211	305	ANKRD33B	13.2539	-3.86004	0.797943	-4.83749	1.31487e-06	0.000115012
Interval_45857	chr10	106451516	106452073	558	RPL23AP59	35.8759	2.33421	0.482613	4.83661	1.32069e-06	6.81659e-05
Interval_31858	chr10	1048288	1049866	1579	WDR37	462.617	-1.22344	0.252962	-4.83643	1.3219e-06	6.81659e-05
Interval_142302	chr18	29425740	29426560	821	HSPA9P2	42.1074	2.20902	0.456785	4.83601	1.32473e-06	6.82184e-05
Interval_154257	chr19	51407266	51408214	949	NIFKP6	186.954	1.5869	0.328344	4.83305	1.34458e-06	0.000117049
Interval_219642	chr3	96919016	96919556	541	LOC107986103	29.578	2.69142	0.55703	4.83173	1.35351e-06	6.95098e-05
Interval_250984	chr4	116093668	116094064	397	RLFP1	23.5235	2.41335	0.499517	4.83136	1.35605e-06	0.000117766
Interval_55090	chr11	39837868	39838594	727	LOC100421559	36.8637	2.18748	0.453042	4.82843	1.37612e-06	7.05744e-05
Interval_9659	chr1	74184588	74184887	300	LRRIQ3	26.601	2.34632	0.485938	4.82843	1.37612e-06	0.000118803
Interval_22461	chr1	186653125	186653797	673	PTGS2	179.236	1.14323	0.236813	4.82757	1.38207e-06	0.000119034
Interval_273609	chr5	89479773	89480564	792	LOC107986387	100.455	1.28942	0.267103	4.82744	1.38303e-06	7.0706e-05
Interval_239145	chr4	32853617	32854603	987	LOC124900831	37.2425	1.82121	0.377348	4.82634	1.39063e-06	7.08355e-05
Interval_107094	chr14	83389816	83390387	572	LOC105370601	21.7386	2.6431	0.548841	4.81578	1.46625e-06	7.43849e-05
Interval_182531	chr2	192296000	192296676	677	TMEFF2	31.3664	2.14329	0.445202	4.81418	1.47802e-06	7.48812e-05
Interval_95127	chr13	89834472	89835063	592	RPL7L1P1	33.1463	1.97007	0.409463	4.81136	1.49906e-06	7.57429e-05
Interval_23047	chr1	190728536	190730056	1521	LINC01720	42.0326	2.55558	0.531451	4.80869	1.51923e-06	7.64706e-05
Interval_13662	chr1	102269705	102270292	588	LOC124904645	35.6777	1.85336	0.385731	4.80481	1.549e-06	7.764e-05
Interval_118368	chr15	84720641	84721910	1270	SEC11A	123.326	1.20549	0.250946	4.80377	1.55702e-06	7.78346e-05
Interval_13836	chr1	103766198	103767281	1084	AMY1C	47.5542	1.70818	0.355669	4.80273	1.56519e-06	7.81387e-05
Interval_54625	chr11	36400194	36401214	1021	PRR5L	84.5479	1.24067	0.258438	4.80066	1.58146e-06	7.85342e-05
Interval_199544	chr21	29316116	29317151	1036	BACH1	125.531	1.05164	0.219074	4.80037	1.5837e-06	0.0001331
Interval_178405	chr2	165743052	165744208	1157	LOC124906086	180.492	1.28361	0.267413	4.80009	1.5859e-06	7.86508e-05
Interval_80569	chr12	94262485	94264169	1685	LOC124902987	180.765	1.42903	0.297802	4.79861	1.59769e-06	7.90064e-05
Interval_24384	chr1	198690954	198691739	786	PEBP1P3	69.8436	1.44465	0.301069	4.7984	1.59938e-06	7.90064e-05
Interval_114463	chr15	55222465	55223067	603	RSL24D1	108.674	1.40551	0.292981	4.79729	1.6083e-06	7.9325e-05
Interval_54935	chr11	38567368	38567940	573	LINC02759	26.3768	2.47242	0.515403	4.79707	1.61005e-06	7.9325e-05
Interval_248557	chr4	99857270	99857636	367	LAMTOR3	66.4602	1.89251	0.394802	4.79357	1.63843e-06	8.05103e-05
Interval_194257	chr20	40295505	40296459	955	LOC105372617	72.1821	2.02001	0.421693	4.79023	1.66588e-06	8.14354e-05
Interval_229488	chr3	162343113	162343671	559	LOC107986049	27.4752	2.20543	0.460667	4.78747	1.689e-06	8.23515e-05
Interval_46085	chr10	108017763	108018263	501	LINC01435	28.1657	2.27306	0.474862	4.78678	1.69481e-06	8.25274e-05
Interval_138696	chr17	80092220	80093432	1213	MIR1268B	157.164	1.06999	0.223827	4.78041	1.74935e-06	0.000143227
Interval_146192	chr18	60277081	60278273	1193	LOC105372155	67.2078	1.46625	0.306736	4.78017	1.75148e-06	8.47385e-05
Interval_275294	chr5	99794391	99794899	509	CRLF3P2	34.6372	2.54164	0.531843	4.77893	1.76226e-06	8.51504e-05
Interval_146914	chr18	65129317	65129817	501	LOC105372168	25.5142	2.04901	0.429293	4.77298	1.81521e-06	8.74837e-05
Interval_83829	chr12	120232335	120233196	862	PXN	129.386	1.39058	0.291757	4.76623	1.87708e-06	8.98895e-05
Interval_258048	chr4	164039872	164040922	1051	YWHAQP4	29.9524	2.29388	0.481804	4.76103	1.92609e-06	9.20022e-05
Interval_84842	chr12	128853902	128854846	945	GLT1D1	137.428	1.25616	0.263867	4.76057	1.93045e-06	9.20931e-05
Interval_90462	chr13	54366182	54367275	1094	MIR1297	59.7459	1.84675	0.388096	4.75848	1.95061e-06	9.29369e-05
Interval_249357	chr4	104547145	104548452	1308	CXXC4	70.4613	1.78197	0.374914	4.75301	2.00415e-06	9.50064e-05
Interval_147672	chr18	71611430	71611806	377	LOC105372186	16.3053	2.89385	0.609047	4.75145	2.01964e-06	9.56199e-05
Interval_57734	chr11	64771906	64773027	1122	SF1	136.151	1.07006	0.225227	4.75102	2.0239e-06	9.5701e-05
Interval_13145	chr1	98883798	98884349	552	PLPPR5-AS1	63.8755	1.67273	0.352165	4.74985	2.0357e-06	9.60174e-05
Interval_95096	chr13	89594591	89595363	773	LINC00353	50.3557	1.53415	0.323853	4.73716	2.16732e-06	0.000101842
Interval_243172	chr4	65157597	65158483	887	EFL1P2	39.6863	1.81113	0.38254	4.7345	2.19598e-06	0.000102932
Interval_223147	chr3	120986170	120986614	445	MIR5682	24.7456	2.60577	0.55043	4.73407	2.20066e-06	0.000172622
Interval_10185	chr1	78802511	78802852	342	LOC652549	29.5571	2.46499	0.520907	4.73211	2.22201e-06	0.000104022
Interval_275045	chr5	98232313	98232910	598	PSME2P1	17.3886	3.04417	0.64358	4.73005	2.24461e-06	0.000104689
Interval_264815	chr5	22566738	22567091	354	LOC105374681	18.6113	2.72546	0.576251	4.72963	2.24925e-06	0.000196257
Interval_164348	chr2	64134918	64136521	1604	PELI1	98.49	1.26567	0.267638	4.72904	2.25588e-06	0.000105084
Interval_107689	chr14	88004796	88005738	943	GPR65	187.971	1.13438	0.240071	4.72521	2.29879e-06	0.000106951
Interval_231586	chr3	176134217	176134592	376	LOC100131216	32.2022	1.80728	0.382828	4.72086	2.34852e-06	0.000108994
Interval_170878	chr2	116274974	116275998	1025	LOC105373576	77.8172	1.63547	0.346455	4.72057	2.35189e-06	0.000109016
Interval_61328	chr11	90956191	90956878	688	MIR1261	35.1522	1.67037	0.35387	4.72028	2.35517e-06	0.000109034
Interval_181405	chr2	185659532	185660674	1143	LOC124900518	72.3274	1.78591	0.378546	4.71783	2.38371e-06	0.00011022
Interval_265494	chr5	28617538	28618503	966	RNU6-909P	33.6763	3.02748	0.642154	4.71457	2.4222e-06	0.000111587
Interval_183120	chr2	196149990	196150370	381	STK17B	25.7846	2.34178	0.496748	4.71423	2.42628e-06	0.000111639
Interval_259686	chr4	175162280	175163284	1005	LOC124900872	58.197	1.56617	0.332379	4.71198	2.45321e-06	0.00011274
Interval_94730	chr13	86739623	86740208	586	TXNL1P1	35.5401	2.31549	0.492275	4.70365	2.55548e-06	0.000116726
Interval_92140	chr13	68662935	68663581	647	RPL12P34	29.3101	3.22594	0.686965	4.69594	2.65389e-06	0.000200001
Interval_272940	chr5	85499620	85499967	348	RPL5P17	25.5827	2.75983	0.587859	4.69472	2.66977e-06	0.000200783
Interval_9655	chr1	74164017	74164303	287	LRRIQ3	26.6426	2.38052	0.50712	4.6942	2.67652e-06	0.000121663
Interval_264428	chr5	19523645	19524308	664	LOC105374672	34.8369	2.51416	0.535968	4.69088	2.72031e-06	0.000123505
Interval_181083	chr2	183679830	183680393	564	CACYBPP2	32.2016	2.49573	0.532602	4.68593	2.78695e-06	0.000207246
Interval_90875	chr13	57669507	57670221	715	PCDH17	27.7997	2.27429	0.485774	4.68178	2.84389e-06	0.000127727
Interval_231006	chr3	172511782	172512875	1094	LOC100856791	211.93	1.06838	0.228327	4.67917	2.88036e-06	0.000212674
Interval_177955	chr2	162803424	162804183	760	KCNH7-AS1	38.4577	2.19688	0.469824	4.67596	2.92581e-06	0.000130781
Interval_243899	chr4	70105649	70105939	291	CSN1S2BP	23.9012	2.21819	0.474952	4.67034	3.00705e-06	0.000133776
Interval_160948	chr2	40917319	40917861	543	LOC105374497	40.0776	1.72869	0.370256	4.66891	3.02808e-06	0.000134553
Interval_170463	chr2	113127117	113128102	986	IL1RN	152.047	1.36027	0.291434	4.6675	3.04893e-06	0.000135005
Interval_251168	chr4	117322153	117322698	546	LINC02262	26.3197	2.41936	0.518668	4.66457	3.09266e-06	0.000136454
Interval_272610	chr5	83324049	83324431	383	COQ10BP2	35.5231	2.58484	0.554155	4.66448	3.09404e-06	0.000225936
Interval_204585	chr22	37270965	37271860	896	LOC107985576	108.343	1.35458	0.290791	4.65826	3.18896e-06	0.000139883
Interval_97544	chr13	108342299	108343707	1409	LOC105370355	99.8701	1.32006	0.283551	4.65547	3.23247e-06	0.000234169
Interval_102267	chr14	48680288	48680921	634	RPL18P1	28.145	2.27748	0.489208	4.65545	3.2328e-06	0.00014164
Interval_277009	chr5	110647254	110647760	507	LOC124900207	24.7196	2.581	0.555216	4.64863	3.34143e-06	0.000240502
Interval_39018	chr10	57209524	57210004	481	MIR3924	30.8925	2.48845	0.535318	4.64854	3.34297e-06	0.000240502
Interval_243833	chr4	69683998	69685026	1029	UGT2A1	91.9758	1.1513	0.247686	4.64824	3.34779e-06	0.000146167
Interval_101669	chr14	43993623	43994021	399	LINC02307	16.406	3.7696	0.811195	4.64697	3.36843e-06	0.000146898
Interval_272962	chr5	85635542	85637118	1577	LOC105379061	64.5709	1.83919	0.396023	4.64414	3.41491e-06	0.000148752
Interval_220834	chr3	104895478	104896029	552	LOC107986108	25.669	2.96572	0.638885	4.64203	3.44997e-06	0.000149932
Interval_91492	chr13	63289065	63289815	751	LINC00376	20.3879	3.53397	0.761668	4.63977	3.4879e-06	0.000151231
Interval_92268	chr13	69695896	69696841	946	RNY3P10	53.2086	2.05488	0.442945	4.63914	3.49854e-06	0.000151518
Interval_162464	chr2	51172087	51173746	1660	LOC730100	89.9915	1.86523	0.402449	4.63469	3.57475e-06	0.000154108
Interval_243828	chr4	69667529	69668047	519	UGT2A1	32.8002	2.23021	0.482043	4.62658	3.71748e-06	0.000159894
Interval_38835	chr10	55875000	55875480	481	LOC100419872	26.7087	1.98965	0.430354	4.62328	3.7772e-06	0.000162277
Interval_178168	chr2	164160420	164161361	942	PRPS1P1	41.5304	1.75617	0.380104	4.62023	3.83319e-06	0.000164307
Interval_273575	chr5	89326526	89328290	1765	LOC105379074	162.488	1.2266	0.26552	4.61961	3.84462e-06	0.000164422
Interval_36772	chr10	37224139	37224507	369	ATP8A2P1	20.9031	2.87849	0.623557	4.61624	3.90763e-06	0.000166548
Interval_16954	chr1	150186757	150187809	1053	RN7SL480P	151.23	1.36406	0.295534	4.61558	3.92006e-06	0.000272091
Interval_5858	chr1	48244950	48245826	877	SLC5A9	161.306	1.11603	0.241925	4.61312	3.96674e-06	0.000168822
Interval_94218	chr13	82889547	82890149	603	GYG1P2	32.9825	2.55279	0.553396	4.61295	3.96995e-06	0.000168822
Interval_272969	chr5	85700914	85701535	622	RPS2P25	35.1141	2.17781	0.472255	4.61152	3.99743e-06	0.00016965
Interval_90593	chr13	55492984	55493436	453	MIR5007	24.6955	2.62797	0.569878	4.61146	3.99845e-06	0.00016965
Interval_56483	chr11	55522787	55523892	1106	OR4C14P	36.3924	2.06333	0.447813	4.60758	4.07387e-06	0.000280897
Interval_243876	chr4	69920306	69921031	726	CSN1S1	55.3413	1.88766	0.409784	4.60647	4.09557e-06	0.000173184
Interval_205335	chr22	42959629	42960498	870	PACSIN2	113.878	1.06066	0.230259	4.60638	4.09744e-06	0.000282255
Interval_42565	chr10	82547082	82547834	753	RNU6-441P	52.5336	1.79651	0.390063	4.6057	4.11082e-06	0.000173634
Interval_10455	chr1	80753693	80754234	542	LINC01781	40.9976	2.07398	0.450311	4.60565	4.11171e-06	0.000282746
Interval_94050	chr13	81735961	81736487	527	PTMAP5	26.5722	2.93212	0.637072	4.6025	4.1745e-06	0.000285361
Interval_94086	chr13	82015752	82016070	319	LOC105370284	28.4876	2.59194	0.56401	4.59556	4.31594e-06	0.000181482
Interval_73399	chr12	46174076	46174724	649	SLC38A1	51.9722	1.5569	0.338881	4.59423	4.3434e-06	0.000182433
Interval_237475	chr4	19076890	19077353	464	LOC107986263	9.94872	5.17119	1.12564	4.59399	4.3484e-06	0.000295085
Interval_162621	chr2	52123795	52124150	356	LOC107985766	18.6273	3.19938	0.696749	4.59187	4.39285e-06	0.000184304
Interval_94668	chr13	86270745	86271731	987	DDX6P2	37.8187	2.51857	0.548522	4.59155	4.39965e-06	0.000184383
Interval_252500	chr4	126102893	126103436	544	H3P15	28.8268	1.94784	0.424256	4.59119	4.40723e-06	0.000184495
Interval_91581	chr13	64073552	64074202	651	LINC00355	16.5026	2.45842	0.535512	4.59078	4.41598e-06	0.000330268
Interval_273671	chr5	89694636	89695274	639	LINC02161	67.8272	1.28043	0.278964	4.58996	4.4333e-06	0.000185174
Interval_40206	chr10	65048935	65049683	749	NEK4P3	33.709	1.78389	0.388897	4.58703	4.49586e-06	0.000187163
Interval_177015	chr2	157420685	157421705	1021	CYTIP	812.02	1.03199	0.225084	4.5849	4.54197e-06	0.000188457
Interval_84835	chr12	128817145	128818305	1161	LOC124903083	904.41	1.01402	0.221186	4.58445	4.55179e-06	0.000306888
Interval_220554	chr3	103024151	103024772	622	LOC105374018	39.3996	1.65206	0.360376	4.58427	4.55572e-06	0.000188819
Interval_16938	chr1	150089899	150090887	989	VPS45	79.8403	1.05542	0.230452	4.57978	4.65462e-06	0.000192071
Interval_95463	chr13	92336582	92336988	407	GPC5-AS2	21.7916	2.90292	0.633916	4.57935	4.66413e-06	0.000313882
Interval_215545	chr3	63937513	63938279	767	SCAANT1	196.493	1.08208	0.236732	4.57089	4.85648e-06	0.000323604
Interval_42681	chr10	83437817	83438792	976	LOC105378393	33.0181	2.61723	0.572639	4.57047	4.86626e-06	0.000323604
Interval_197543	chr21	10578262	10578565	304	CYCSP41	28.0153	1.81735	0.397638	4.57036	4.8688e-06	0.000199812
Interval_141447	chr18	22651827	22652744	918	RNU6-1032P	23.8645	1.89358	0.414743	4.56566	4.97925e-06	0.000204122
Interval_165289	chr2	70047548	70047865	318	RN7SL470P	59.8388	1.52601	0.334368	4.56386	5.02222e-06	0.000360415
Interval_264312	chr5	18763013	18763556	544	LINC02100	35.5523	1.74086	0.381466	4.56361	5.02816e-06	0.000205679
Interval_38584	chr10	53750917	53751563	647	RNA5SP318	37.8983	2.19542	0.481403	4.56047	5.10403e-06	0.000336238
Interval_250915	chr4	115740207	115740606	400	PGAM4P2	28.5786	2.78676	0.611579	4.55666	5.19736e-06	0.000212138
Interval_166992	chr2	83022203	83022631	429	LOC105374832	19.5336	2.20995	0.485197	4.55474	5.24493e-06	0.000213752
Interval_183140	chr2	196239615	196240539	925	HECW2-AS1	244.443	1.04359	0.22921	4.55301	5.28839e-06	0.00034662
Interval_233975	chr3	190894244	190894840	597	SNAR-I	30.6237	1.9896	0.437028	4.55258	5.29915e-06	0.000347013
Interval_127922	chr16	76366415	76366977	563	RN7SKP233	24.3837	2.5477	0.559783	4.55122	5.33352e-06	0.00021652
Interval_101333	chr14	41669739	41670457	719	LRFN5	22.8355	2.222	0.488269	4.55077	5.34511e-06	0.000349396
Interval_177022	chr2	157443211	157444607	1397	CYTIP	414.534	1.02165	0.224569	4.54941	5.3796e-06	0.000351335
Interval_101535	chr14	43166983	43168131	1149	TUBBP3	57.2327	1.65089	0.362994	4.54797	5.41647e-06	0.000219414
Interval_169171	chr2	103538967	103540338	1372	LOC100631243	61.6591	1.87604	0.412591	4.54696	5.44261e-06	0.000220235
Interval_53248	chr11	24919467	24919869	403	LOC100130747	11.8156	3.43234	0.754956	4.54641	5.45676e-06	0.000354787
Interval_94084	chr13	81995642	81996525	884	LOC105370284	48.5748	1.77471	0.390437	4.54544	5.48206e-06	0.000221593
Interval_92331	chr13	70141313	70141853	541	ATXN8OS	27.9858	2.2788	0.50149	4.54406	5.51815e-06	0.000222226
Interval_3736	chr1	31957672	31958166	495	PTP4A2	61.3092	1.53221	0.337199	4.54393	5.52137e-06	0.000222226
Interval_272612	chr5	83334472	83334890	419	LOC105379053	55.122	1.82512	0.401902	4.54121	5.59317e-06	0.000224396
Interval_173309	chr2	134294410	134295320	911	EDDM3CP	247.411	1.16937	0.257626	4.53904	5.65115e-06	0.000225998
Interval_183543	chr2	198732979	198733643	665	LOC105373831	24.3593	2.23011	0.491654	4.53595	5.73456e-06	0.000398983
Interval_233930	chr3	190693956	190694569	614	LINC02013	46.892	1.52557	0.336424	4.53467	5.76939e-06	0.000370817
Interval_275041	chr5	98215503	98216052	550	PSME2P1	27.8203	2.2356	0.493078	4.53398	5.78835e-06	0.000231239
Interval_181407	chr2	185674242	185675090	849	LOC124900518	43.0785	1.96276	0.432945	4.5335	5.80134e-06	0.000401878
Interval_139552	chr18	2604956	2606583	1628	KATNBL1P3	97.104	1.00688	0.2221	4.53345	5.8027e-06	0.000372629
Interval_273694	chr5	89786659	89787323	665	LOC124901184	50.8037	1.92628	0.425081	4.53157	5.85473e-06	0.000233395
Interval_177413	chr2	159573738	159574689	952	BAZ2B-AS1	151.679	1.28035	0.28286	4.52644	5.99868e-06	0.000382187
Interval_162681	chr2	52605118	52605994	877	FTH1P6	56.243	1.57379	0.347762	4.52549	6.02566e-06	0.000238439
Interval_20733	chr1	176235464	176236131	668	RPL13P7	62.4859	1.46047	0.323131	4.51975	6.19113e-06	0.000243703
Interval_115697	chr15	64691808	64693585	1778	OAZ2	258.147	1.29825	0.28739	4.5174	6.2603e-06	0.000245911
Interval_102246	chr14	48513110	48514123	1014	RPL18P1	50.3282	2.15049	0.476265	4.51533	6.32172e-06	0.000248065
Interval_62152	chr11	96571321	96571905	585	LINC02737	20.6346	2.00706	0.444634	4.51396	6.36291e-06	0.000249421
Interval_40239	chr10	65251015	65251591	577	LOC100421870	25.2507	2.05047	0.45449	4.51159	6.4345e-06	0.000406052
Interval_54623	chr11	36390971	36391599	629	PRR5L	53.1444	2.02784	0.449812	4.50819	6.53833e-06	0.000254968
Interval_94087	chr13	82016160	82016739	580	LOC105370284	44.8846	1.89516	0.420417	4.50782	6.54972e-06	0.000255147
Interval_137112	chr17	68296553	68297571	1019	ARSG	105.543	1.24539	0.276366	4.50629	6.59699e-06	0.000413801
Interval_243904	chr4	70124952	70125215	264	CSN1S2BP	25.0253	2.2464	0.498864	4.50303	6.69913e-06	0.000260428
Interval_236550	chr4	12133663	12133956	294	LINC02270	51.3383	2.53129	0.56217	4.50272	6.70894e-06	0.000419741
Interval_259749	chr4	175621109	175621624	516	ADAM20P2	24.5643	2.32745	0.516899	4.50271	6.70918e-06	0.000260549
Interval_253270	chr4	131649279	131650401	1123	RN7SL205P	40.1594	1.57285	0.349493	4.50037	6.78355e-06	0.000262894
Interval_261475	chr4	188800990	188801641	652	LOC101930028	37.5036	1.72381	0.383083	4.49984	6.80037e-06	0.000263274
Interval_140134	chr18	6801038	6801677	640	ARHGAP28	21.3978	2.72738	0.606577	4.49635	6.91298e-06	0.000466736
Interval_93805	chr13	80168004	80169372	1369	LOC105370275	483.45	1.08799	0.242076	4.49441	6.97646e-06	0.000269518
Interval_78474	chr12	81326415	81326959	545	LOC105369872	33.0694	2.58265	0.574711	4.49382	6.99575e-06	0.000434332
Interval_217245	chr3	75936669	75937252	584	ZNF717	30.74	2.49672	0.55596	4.49082	7.0949e-06	0.00027299
Interval_43678	chr10	90492647	90493417	771	LINC02653	39.8911	1.53191	0.34127	4.48886	7.16059e-06	0.000273836
Interval_250942	chr4	115864312	115865129	818	KRT18P21	38.7432	2.03798	0.454051	4.48844	7.17468e-06	0.000443929
Interval_166888	chr2	82346269	82346867	599	LOC124906132	31.7927	1.68746	0.375983	4.48813	7.18501e-06	0.000274491
Interval_232119	chr3	178866241	178867382	1142	KCNMB2-AS1	47.693	1.50109	0.334477	4.48787	7.19387e-06	0.00027455
Interval_75557	chr12	61085107	61085799	693	PGBD3P1	47.0831	1.53098	0.341266	4.48619	7.25086e-06	0.000275885
Interval_78503	chr12	81530973	81531349	377	LOC105369872	17.2678	3.69563	0.823976	4.48512	7.28716e-06	0.000276974
Interval_272907	chr5	85274034	85274402	369	LOC101929321	24.0265	2.922	0.651748	4.48333	7.34878e-06	0.000451638
Interval_79865	chr12	90184609	90185244	636	LOC105369892	36.6617	1.92293	0.429298	4.47925	7.49061e-06	0.000458835
Interval_197537	chr21	10559941	10560489	549	LOC124905063	31.555	1.88907	0.421763	4.47899	7.49954e-06	0.000498954
Interval_231639	chr3	176454924	176455412	489	MIR7977	24.9603	2.28356	0.509972	4.47782	7.54095e-06	0.000461117
Interval_176475	chr2	154049257	154049700	444	GALNT13	21.3423	3.26402	0.728964	4.47761	7.54819e-06	0.000285464
Interval_75586	chr12	61243352	61244251	900	PGBD3P1	52.1284	2.12749	0.475931	4.47016	7.816e-06	0.00029374
Interval_91901	chr13	66757991	66758681	691	PCDH9-AS2	38.476	1.7638	0.394667	4.46908	7.85557e-06	0.000294423
